# Supplementary material for: Long-Term Consumption of Green Tea Can Reduce the Degree of Depression in Postmenopausal Women by Increasing Estradiol
Source: Nutrients. 2023 Oct 25;15(21):4514. doi: 10.3390/nu15214514 (PMC10650806; doi:10.3390/nu15214514)
Supplement: Supplementary file 1 [file nutrients-15-04514-s001.zip]

Archive with 1 entries (1 files):
- nutrients-2651158-supplementary.xlsx
