# Supplementary material for: Long-Term Consumption of Green Tea Can Reduce the Degree of Depression in Postmenopausal Women by Increasing Estradiol
Source: Nutrients. 2023 Oct 25;15(21):4514. doi: 10.3390/nu15214514 (PMC10650806; doi:10.3390/nu15214514)
Supplement: Supplementary file 1 [file nutrients-15-04514-s001.zip › nutrients-2651158-supplementary.xlsx]

## Sheet: Sheet1
Table S1. green tea and depression
Gender	Age	only child	education level	Marital status	Menopausal or not	Age of last menstrual period	Green tea consumption situation	Tea varieties	Frequency of tea drinking	The number of years of drinking tea	Annual household income（RMB）	Residence status	Working condition	Alcohol consumption	Smoking status	High blood pressure（yes or no）	diabetes（yes or no）	Chronic lung disease（yes or no）	Chronic heart disease（coronary heart disease）（yes or no）	Thyroid disease（yes or no）	rheumatism（yes or no）	Mental illness（yes or no）	Other diseases（yes or no）	Name of disease	Childhood trauma/recent major setback/Family history of psychosis(yes or no)	Little interest or pleasure in doing things.	Feeling down, depressed or hopeless	Trouble falling asleep, staying asleep, or sleeping too much.	Feeling tired or having little energy.	Poor appetite or overeating.	Feeling bad about yourself - or that you’re a failure or have let yourself or your family down.	Trouble concentrating on things, such as reading the newspaper or watching television.	Moving or speaking so slowly that other people could have noticed. Or, the opposite - being so fidgety or restless that you have been moving around a lot more than usual.	Thoughts that you would be better off dead or of hurting yourself in some way.	sleep duration	Difficulty falling asleep	Difficulty staying asleep	Problems waking up too early	How SATISFIED/DISSATISFIED are you with your CURRENT sleep pattern	How NOTICEABLE to others do you think your sleep problem is in terms of impairing the quality of your life	How WORRIED/DISTRESSED are you about your current sleep problem?	To what extent do you consider your sleep problem to INTERFERE with your daily functioning (e.g. daytime fatigue, mood, ability to function at work/daily chores, concentration, memory, mood, etc.) CURRENTLY?	There is a special person who is around when I am in need	There is a special person with whom I can share my joys and sorrows	My family really tries to help me	.I get the emotional help and support I need from my family	.I have a special person who is a real source of comfort to me	My friends really try to help me	I can count on my friends when things go wrong
female	55	No	junior high and above	Be married	Yes	52	Yes	Green tea	6-7 times/week	20	<10000	Live with family or friends	Farmer or tea grower	Never	Never	Yes	No	No	No	No	No	No	No	*	No	Not at all	Several Days	Several Days	Not at all	Not at all	Several Days	Not at all	Not at all	Not at all	<6hours	Mild	Mild	None	Dissatisfied	A Little	A Little	A Little	Very strongly agree	Very strongly agree	Very strongly agree	Strongly agree	Strongly agree	Very strongly agree	Strongly agree
female	60	No	elementary	Be married	Yes	49	Yes	Green tea	6-7 times/week	40	10000-29999	Live with family or friends	Farmer or tea grower	Never	Never	Yes	No	No	No	No	No	No	No	*	No	Not at all	Not at all	Several Days	Not at all	Not at all	Not at all	Several Days	Not at all	Not at all	<6hours	moderate	Mild	Mild	Dissatisfied	A Little	A Little	A Little	Very strongly agree	Mildly agree	Very strongly agree	Mildly agree	Mildly agree	Very strongly agree	Very strongly agree
female	56	No	elementary	Be married	Yes	50	Yes	Green tea	6-7 times/week	30	10000-29999	Live with family or friends	Farmer or tea grower	At least once a week	Never	No	No	No	No	No	No	No	No	*	No	Several Days	Several Days	More than half the days	Several Days	Several Days	Several Days	Several Days	Several Days	Not at all	<6hours	moderate	Mild	moderate	Satisfied	A Little	A Little	A Little	Very strongly agree	Mildly agree	Strongly agree	Strongly agree	Mildly agree	Strongly agree	Very strongly agree
female	60	No	Illiterate	Be married	Yes	48	Never	#	#	#	<10000	Live with family or friends	Farmer or tea grower	Never	Never	No	No	No	No	No	No	No	No	*	No	Several Days	Several Days	More than half the days	More than half the days	Nearly every day	Several Days	More than half the days	Several Days	Not at all	<6hours	moderate	Mild	Mild	Satisfied	A Little	A Little	A Little	Very strongly agree	Strongly agree	Very strongly agree	Strongly agree	Strongly agree	Very strongly agree	Strongly agree
female	61	No	elementary	Be married	Yes	52	Never	#	#	#	10000-29999	Live with family or friends	housewife	Never	Never	Yes	No	No	No	No	No	No	No	*	No	Not at all	Not at all	Not at all	Several Days	Not at all	Not at all	Not at all	Not at all	Not at all	6-7hours	None	None	None	Moderately Satisfied	A Little	A Little	A Little	Very strongly agree	Very strongly agree	Very strongly agree	Very strongly agree	Strongly agree	Very strongly agree	Strongly agree
female	58	No	Illiterate	Be married	Yes	52	Never	#	#	#	10000-29999	Live with family or friends	Farmer or tea grower	Never	Never	No	No	No	No	No	No	No	No	*	No	More than half the days	More than half the days	Not at all	More than half the days	Not at all	Not at all	Not at all	Not at all	Not at all	<6hours	moderate	Mild	moderate	Dissatisfied	Somewhat	A Little	A Little	Very strongly agree	Very strongly agree	Strongly agree	Strongly agree	Strongly agree	Very strongly agree	Strongly agree
female	58	No	Illiterate	Be married	Yes	48	Never	#	#	#	<10000	Live with family or friends	Farmer or tea grower	Never	Never	No	No	No	No	No	No	No	No	*	No	Several Days	Several Days	More than half the days	Several Days	More than half the days	More than half the days	Nearly every day	More than half the days	Not at all	<6hours	moderate	Mild	Mild	Satisfied	Somewhat	A Little	A Little	Very strongly agree	Strongly agree	Very strongly agree	Strongly agree	Strongly agree	Mildly agree	Very strongly agree
female	49	No	elementary	Be married	Yes	45	Never	#	#	#	10000-29999	Live with family or friends	Farmer or tea grower	Never	Never	Yes	No	No	No	No	No	No	No	*	No	Not at all	Several Days	Nearly every day	Not at all	Not at all	Several Days	Not at all	Not at all	Not at all	<6hours	severe	severe	severe	Very Dissatisfied	A Little	A Little	Not at all	Very strongly agree	Strongly agree	Very strongly agree	Strongly agree	Very strongly agree	Very strongly agree	Very strongly agree
female	53	No	elementary	Be married	Yes	49	Never	#	#	#	10000-29999	Live with family or friends	Farmer or tea grower	At least once a month	Never	No	No	No	No	No	No	No	No	*	No	Several Days	Several Days	Several Days	Several Days	Several Days	More than half the days	Several Days	Not at all	Not at all	7-9hours	None	None	None	Satisfied	A Little	A Little	Not at all	Very strongly agree	Strongly agree	Mildly agree	Strongly agree	Very strongly agree	Mildly agree	Strongly agree
female	58	No	junior high and above	Be married	Yes	54	Never	#	#	#	10000-29999	Live with family or friends	Farmer or tea grower	Never	Never	No	No	No	No	No	No	No	Yes	Lumbar disc herniation	No	Several Days	Several Days	Several Days	Several Days	More than half the days	Several Days	Several Days	Not at all	Not at all	<6hours	None	None	severe	Moderately Satisfied	A Little	A Little	Not at all	Very strongly agree	Strongly agree	Strongly agree	Strongly agree	Very strongly agree	Strongly agree	Strongly agree
female	45	No	elementary	Be married	Yes	41	Yes	Green tea	6-7 times/week	25	<10000	Live with family or friends	Farmer or tea grower	Never	Never	No	No	No	No	No	No	No	No	*	No	Not at all	Not at all	Several Days	Several Days	Several Days	Several Days	Several Days	More than half the days	Not at all	6-7hours	None	None	Mild	Satisfied	Not at all	A Little	Not at all	Very strongly agree	Very strongly agree	Very strongly agree	Very strongly agree	Very strongly agree	Very strongly agree	Very strongly agree
female	68	No	Illiterate	Be married	Yes	48	Yes	Green tea	6-7 times/week	40	<10000	Live with family or friends	Farmer or tea grower	Never	Never	No	No	No	No	No	No	No	No	*	No	Not at all	Not at all	Several Days	Several Days	Not at all	Not at all	Several Days	Not at all	Not at all	>9hours	None	None	None	Very Satisfied	A Little	Not at all	Not at all	Very strongly agree	Very strongly agree	Mildly agree	Mildly agree	Strongly agree	Mildly agree	Very strongly agree
female	60	No	elementary	Be married	Yes	50	Yes	Green tea	6-7 times/week	32	10000-29999	Live with family or friends	Have retired	Never	Never	No	No	No	No	No	No	No	No	*	No	Not at all	Not at all	Not at all	Not at all	Not at all	Not at all	Not at all	Nearly every day	Not at all	6-7hours	Mild	Mild	Mild	Moderately Satisfied	A Little	Not at all	Not at all	Very strongly agree	Very strongly agree	Mildly agree	Very strongly agree	Mildly agree	Mildly agree	Very strongly agree
female	51	No	junior high and above	Be married	Yes	46	Yes	Green tea	6-7 times/week	20	10000-29999	Live with family or friends	Farmer or tea grower	Never	Never	No	No	No	No	No	No	No	No	*	No	Not at all	Not at all	Several Days	Not at all	Several Days	Not at all	Not at all	Not at all	Not at all	<6hours	Mild	moderate	Mild	Dissatisfied	Not at all	Not at all	Not at all	Very strongly agree	Very strongly agree	Strongly agree	Strongly agree	Strongly agree	Very strongly agree	Very strongly agree
female	62	No	junior high and above	Be married	Yes	51	Yes	Green tea	6-7 times/week	25	10000-29999	Live with family or friends	Farmer or tea grower	Never	Never	Yes	No	No	No	No	No	No	No	*	No	Not at all	Several Days	Not at all	Not at all	Not at all	Not at all	Not at all	Not at all	Not at all	<6hours	Mild	Mild	Mild	Dissatisfied	Not at all	Not at all	Not at all	Very strongly agree	Mildly agree	Very strongly agree	Very strongly agree	Strongly agree	Mildly agree	Very strongly agree
female	60	No	elementary	Be married	Yes	43	Yes	Green tea	6-7 times/week	35	<10000	Live with family or friends	Farmer or tea grower	Never	Never	No	No	No	No	No	No	No	No	*	No	Not at all	Not at all	Not at all	Not at all	Not at all	Not at all	Several Days	Not at all	Not at all	6-7hours	moderate	Mild	None	Dissatisfied	Not at all	Not at all	Not at all	Very strongly agree	Very strongly agree	Strongly agree	Strongly agree	Strongly agree	Strongly agree	Strongly agree
female	67	No	junior high and above	Be married	Yes	50	Yes	Green tea	6-7 times/week	30	<80000	Live with family or friends	Have retired	Never	Never	No	No	No	No	No	No	No	No	*	No	Not at all	Not at all	Nearly every day	Not at all	Not at all	Not at all	Not at all	Not at all	Not at all	<6hours	moderate	None	None	Dissatisfied	Not at all	Not at all	Not at all	Very strongly agree	Very strongly agree	Mildly agree	Very strongly agree	Very strongly agree	Mildly agree	Mildly agree
female	55	No	elementary	Be married	Yes	49	Never	#	#	#	<10000	Live with family or friends	Farmer or tea grower	Never	Never	No	No	No	No	No	No	No	No	*	No	Not at all	Not at all	Not at all	Not at all	Several Days	Not at all	Several Days	Not at all	Not at all	7-9hours	None	Mild	None	Dissatisfied	Not at all	Not at all	Not at all	Very strongly agree	Very strongly agree	Very strongly agree	Strongly agree	Strongly agree	Very strongly agree	Very strongly agree
female	61	No	junior high and above	Be married	Yes	52	Yes	Green tea	6-7 times/week	25	10000-29999	Live with family or friends	Farmer or tea grower	Never	Never	Yes	No	No	No	No	No	No	No	*	No	Not at all	Not at all	Several Days	Not at all	Not at all	Not at all	Not at all	Not at all	Not at all	7-9hours	Mild	None	Mild	Very Dissatisfied	Not at all	Not at all	Not at all	Very strongly agree	Very strongly agree	Mildly agree	Mildly agree	Strongly agree	Mildly agree	Strongly agree
female	60	No	elementary	Be married	Yes	50	Never	#	#	#	<10000	Live with family or friends	Farmer or tea grower	Never	Never	No	No	No	No	No	No	No	No	*	No	Nearly every day	Not at all	Nearly every day	Nearly every day	Nearly every day	Not at all	Not at all	Nearly every day	Not at all	7-9hours	Mild	Mild	Mild	Very Satisfied	Not at all	Not at all	Not at all	Very strongly agree	Very strongly agree	Very strongly agree	Very strongly agree	Strongly agree	Strongly agree	Strongly agree
female	55	No	junior high and above	Be married	Yes	50	Yes	Green tea	6-7 times/week	30	10000-29999	Live with family or friends	Farmer or tea grower	At least once a week	Never	No	No	No	No	No	No	No	No	*	No	Not at all	Not at all	Several Days	Several Days	Not at all	Not at all	Several Days	Not at all	Not at all	7-9hours	None	None	None	Very Satisfied	Not at all	Not at all	Not at all	Very strongly agree	Mildly agree	Very strongly agree	Very strongly agree	Strongly agree	Very strongly agree	Very strongly agree
female	69	No	elementary	Be married	Yes	50	Yes	Green tea	6-7 times/week	50	<10000	Live alone	Farmer or tea grower	Never	Never	No	No	No	No	No	No	No	No	*	No	Not at all	Not at all	Several Days	Not at all	Not at all	Not at all	Not at all	Not at all	Not at all	6-7hours	None	None	None	Very Satisfied	Not at all	Not at all	Not at all	Very strongly agree	Very strongly agree	Very strongly agree	Very strongly agree	Very strongly agree	Strongly agree	Strongly agree
female	63	No	junior high and above	Be married	Yes	48	Never	#	#	#	<10000	Live with family or friends	Farmer or tea grower	Never	Never	No	No	No	No	No	No	No	No	*	No	Nearly every day	Several Days	Not at all	Nearly every day	Several Days	Several Days	Nearly every day	Not at all	Not at all	7-9hours	None	Mild	moderate	Very Satisfied	Not at all	Not at all	Not at all	Very strongly agree	Strongly agree	Strongly agree	Strongly agree	Strongly agree	Very strongly agree	Very strongly agree
female	75	No	Illiterate	Be married	Yes	53	Yes	Green tea	6-7 times/week	50	<10000	Live with family or friends	Farmer or tea grower	Never	Never	No	No	No	No	No	No	No	No	*	No	Not at all	Not at all	Not at all	Several Days	Not at all	Not at all	Several Days	Not at all	Not at all	<6hours	None	None	None	Very Satisfied	Not at all	Not at all	Not at all	Very strongly agree	Mildly agree	Very strongly agree	Very strongly agree	Mildly agree	Very strongly agree	Strongly agree
female	56	No	elementary	Be married	Yes	48	Yes	Green tea	6-7 times/week	30	<10000	Live with family or friends	Farmer or tea grower	Never	Never	Yes	No	No	No	No	No	No	No	*	No	Not at all	Not at all	Several Days	Not at all	Several Days	Not at all	Not at all	Not at all	Not at all	7-9hours	None	None	None	Very Satisfied	Not at all	Not at all	Not at all	Very strongly agree	Strongly agree	Mildly agree	Strongly agree	Mildly agree	Strongly agree	Strongly agree
female	66	No	junior high and above	Be married	Yes	52	Yes	Green tea	6-7 times/week	25	<80000	Live with family or friends	Farmer or tea grower	Never	Never	Yes	No	No	No	No	No	No	No	*	No	Not at all	Not at all	Not at all	Not at all	Several Days	Not at all	Not at all	Not at all	Not at all	6-7hours	None	None	None	Very Satisfied	Not at all	Not at all	Not at all	Very strongly agree	Very strongly agree	Very strongly agree	Very strongly agree	Very strongly agree	Very strongly agree	Very strongly agree
female	66	No	junior high and above	Be married	Yes	50	Yes	Green tea	6-7 times/week	30	10000-29999	Live with family or friends	Farmer or tea grower	Never	Never	Yes	No	No	No	No	No	No	No	*	No	Not at all	Not at all	Not at all	Not at all	Not at all	Not at all	Not at all	Not at all	Not at all	>9hours	None	None	None	Very Satisfied	Not at all	Not at all	Not at all	Very strongly agree	Mildly agree	Very strongly agree	Mildly agree	Strongly agree	Very strongly agree	Strongly agree
female	61	No	junior high and above	Be married	Yes	50	Never	#	#	#	30000-80000	Live with family or friends	Farmer or tea grower	Never	Never	No	No	No	No	No	No	No	No	*	No	Not at all	Not at all	Several Days	Several Days	Not at all	Not at all	Not at all	Not at all	Not at all	6-7hours	None	None	None	Very Satisfied	Not at all	Not at all	Not at all	Very strongly agree	Very strongly agree	Very strongly agree	Very strongly agree	Very strongly agree	Very strongly agree	Very strongly agree
female	67	No	elementary	Be married	Yes	50	Never	#	#	#	30000-80000	Live with family or friends	Farmer or tea grower	Never	Never	No	No	No	No	No	No	No	No	*	No	Not at all	Not at all	Not at all	Several Days	Not at all	Not at all	Several Days	Not at all	Not at all	6-7hours	None	None	None	Very Satisfied	Not at all	Not at all	Not at all	Very strongly agree	Very strongly agree	Strongly agree	Strongly agree	Very strongly agree	Very strongly agree	Strongly agree
female	60	No	junior high and above	Be married	Yes	49	Yes	Green tea	6-7 times/week	40	30000-80000	Live with family or friends	Farmer or tea grower	Never	Never	No	No	No	No	No	No	No	No	*	No	Several Days	Several Days	Several Days	Several Days	Several Days	Several Days	Several Days	Several Days	Not at all	6-7hours	None	None	None	Very Satisfied	Not at all	Not at all	Not at all	Very strongly agree	Very strongly agree	Strongly agree	Strongly agree	Very strongly agree	Very strongly agree	Very strongly agree
female	51	No	elementary	Be married	Yes	45	Yes	Green tea	6-7 times/week	20	30000-80000	Live with family or friends	Farmer or tea grower	Never	Never	No	No	No	No	No	No	No	No	*	No	Not at all	Not at all	Not at all	Not at all	Several Days	Not at all	Not at all	Not at all	Not at all	7-9hours	None	None	None	Very Satisfied	Not at all	Not at all	Not at all	Very strongly agree	Very strongly agree	Very strongly agree	Strongly agree	Strongly agree	Strongly agree	Very strongly agree
female	59	No	elementary	Be married	Yes	50	Yes	Green tea	6-7 times/week	45	30000-80000	Live with family or friends	Farmer or tea grower	Never	Never	No	No	No	No	No	No	No	No	*	No	Not at all	Not at all	Several Days	Several Days	Not at all	Not at all	Not at all	Not at all	Not at all	7-9hours	None	None	None	Very Satisfied	Not at all	Not at all	Not at all	Very strongly agree	Very strongly agree	Strongly agree	Very strongly agree	Strongly agree	Very strongly agree	Strongly agree
female	63	No	elementary	Be married	Yes	49	Yes	Green tea	6-7 times/week	50	30000-80000	Live with family or friends	Farmer or tea grower	Never	Never	Yes	No	No	No	No	No	No	No	*	No	Not at all	Not at all	Several Days	Several Days	Not at all	Not at all	Not at all	Not at all	Not at all	6-7hours	None	None	None	Very Satisfied	Not at all	Not at all	Not at all	Very strongly agree	Very strongly agree	Strongly agree	Very strongly agree	Strongly agree	Very strongly agree	Very strongly agree
female	51	No	junior high and above	Be married	Yes	47	Never	#	#	#	<80000	Live with family or friends	housewife	Never	Never	No	No	No	No	No	No	No	Yes	Otitis media	No	Not at all	Not at all	Not at all	Not at all	Not at all	Not at all	Several Days	Not at all	Not at all	6-7hours	None	None	None	Very Satisfied	Not at all	Not at all	Not at all	Very strongly agree	Mildly agree	Strongly agree	Mildly agree	Very strongly agree	Very strongly agree	Very strongly agree
female	68	No	Illiterate	Be married	Yes	52	Yes	Green tea	6-7 times/week	30	<10000	Live with family or friends	Farmer or tea grower	Never	Never	No	No	No	No	No	No	No	No	*	No	Not at all	Not at all	Not at all	Not at all	Several Days	Not at all	Several Days	Not at all	Not at all	7-9hours	Mild	None	Mild	Satisfied	Not at all	Not at all	Not at all	Very strongly agree	Very strongly agree	Mildly agree	Very strongly agree	Strongly agree	Mildly agree	Very strongly agree
female	58	No	junior high and above	Be married	Yes	49	Never	#	#	#	<10000	Live with family or friends	housewife	Never	Never	Yes	No	No	No	No	No	No	No	*	No	Not at all	Not at all	Not at all	Not at all	Several Days	Not at all	Several Days	Not at all	Not at all	7-9hours	None	None	None	Satisfied	Not at all	Not at all	Not at all	Very strongly agree	Very strongly agree	Strongly agree	Strongly agree	Very strongly agree	Very strongly agree	Strongly agree
female	72	No	elementary	Be bereaved of one's spouse	Yes	51	Never	#	#	#	<10000	Live with family or friends	housewife	Never	Never	No	No	No	No	No	No	No	No	*	No	Not at all	Several Days	Not at all	Not at all	Not at all	Not at all	Not at all	Not at all	Not at all	7-9hours	None	None	Mild	Satisfied	Not at all	Not at all	Not at all	Very strongly agree	Very strongly agree	Very strongly agree	Strongly agree	Very strongly agree	Mildly agree	Strongly agree
female	46	No	junior high and above	Be married	Yes	42	Yes	Green tea	6-7 times/week	30	30000-80000	Live with family or friends	housewife	Never	Never	No	No	No	No	No	No	No	No	*	No	Several Days	Several Days	Several Days	Several Days	Not at all	Not at all	Not at all	Not at all	Not at all	7-9hours	None	None	None	Satisfied	Not at all	Not at all	Not at all	Very strongly agree	Very strongly agree	Very strongly agree	Strongly agree	Strongly agree	Mildly agree	Mildly agree
female	70	No	elementary	Be married	Yes	48	Yes	Green tea	6-7 times/week	40	<10000	Live with family or friends	Farmer or tea grower	At least once a week	Never	No	No	No	No	No	No	No	No	*	No	Not at all	Not at all	Several Days	Several Days	Several Days	Not at all	Several Days	Not at all	Not at all	6-7hours	None	None	None	Satisfied	Not at all	Not at all	Not at all	Very strongly agree	Very strongly agree	Very strongly agree	Very strongly agree	Very strongly agree	Strongly agree	Very strongly agree
female	48	No	junior high and above	Be married	Yes	41	Never	#	#	#	<10000	Live with family or friends	Farmer or tea grower	Never	Never	No	No	No	No	No	No	No	No	*	No	Not at all	Not at all	Not at all	Several Days	Not at all	Not at all	Not at all	Not at all	Not at all	7-9hours	None	None	None	Satisfied	Not at all	Not at all	Not at all	Very strongly agree	Strongly agree	Strongly agree	Very strongly agree	Strongly agree	Very strongly agree	Very strongly agree
female	62	No	junior high and above	Be married	Yes	50	Never	#	#	#	<10000	Live with family or friends	Farmer or tea grower	Never	Never	No	No	No	No	No	No	No	No	*	No	Several Days	Several Days	More than half the days	More than half the days	Several Days	More than half the days	Not at all	Not at all	Not at all	6-7hours	None	None	None	Satisfied	Not at all	Not at all	Not at all	Very strongly agree	Very strongly agree	Mildly agree	Mildly agree	Strongly agree	Mildly agree	Very strongly agree
female	54	No	junior high and above	Be married	Yes	43	Yes	Green tea	6-7 times/week	30	<10000	Live with family or friends	Farmer or tea grower	Never	Never	No	No	No	No	No	No	No	No	*	No	Not at all	Not at all	Several Days	Not at all	Not at all	Not at all	Not at all	Not at all	Not at all	7-9hours	None	None	None	Satisfied	Not at all	Not at all	Not at all	Very strongly agree	Mildly agree	Mildly agree	Mildly agree	Strongly agree	Mildly agree	Mildly agree
female	59	No	Illiterate	Be married	Yes	46	Yes	Green tea	6-7 times/week	35	<10000	Live with family or friends	Farmer or tea grower	Never	Never	No	No	No	No	No	No	No	No	*	No	Not at all	Not at all	Not at all	Not at all	Not at all	Not at all	Several Days	Not at all	Not at all	7-9hours	None	Mild	None	Satisfied	Not at all	Not at all	Not at all	Very strongly agree	Strongly agree	Mildly agree	Very strongly agree	Mildly agree	Strongly agree	Very strongly agree
female	73	No	Illiterate	Be married	Yes	50	Yes	Green tea	6-7 times/week	35	<10000	Live with family or friends	Farmer or tea grower	Never	Never	No	No	No	No	No	No	No	No	*	No	Not at all	Not at all	Several Days	Not at all	Not at all	Not at all	Not at all	Not at all	Not at all	6-7hours	None	Mild	None	Satisfied	Not at all	Not at all	Not at all	Very strongly agree	Strongly agree	Very strongly agree	Strongly agree	Mildly agree	Strongly agree	Mildly agree
female	62	Yes	Illiterate	Be married	Yes	50	Yes	Green tea	6-7 times/week	30	<10000	Live with family or friends	Farmer or tea grower	Never	Never	Yes	No	No	No	No	No	No	No	*	No	Several Days	More than half the days	More than half the days	Several Days	Several Days	More than half the days	Several Days	Several Days	Not at all	6-7hours	None	None	None	Satisfied	Not at all	Not at all	Not at all	Very strongly agree	Very strongly agree	Very strongly agree	Strongly agree	Strongly agree	Strongly agree	Very strongly agree
female	60	No	elementary	Be married	Yes	50	Yes	Green tea	6-7 times/week	30	<10000	Live with family or friends	Farmer or tea grower	Never	Never	No	No	No	No	No	No	No	No	*	No	Not at all	Not at all	Not at all	Several Days	Several Days	Not at all	Not at all	Not at all	Not at all	6-7hours	None	None	None	Satisfied	Not at all	Not at all	Not at all	Very strongly agree	Very strongly agree	Very strongly agree	Mildly agree	Mildly agree	Strongly agree	Mildly agree
female	63	No	elementary	Be married	Yes	40	Yes	Green tea	6-7 times/week	35	<10000	Live with family or friends	Farmer or tea grower	Never	Never	No	No	No	No	No	No	No	No	*	No	Not at all	Not at all	Not at all	Several Days	Not at all	Not at all	Not at all	Not at all	Not at all	6-7hours	None	None	None	Satisfied	Not at all	Not at all	Not at all	Very strongly agree	Very strongly agree	Mildly agree	Mildly agree	Mildly agree	Mildly agree	Strongly agree
female	64	No	elementary	Be married	Yes	52	Yes	Green tea	6-7 times/week	25	<10000	Live with family or friends	Farmer or tea grower	Never	Never	No	No	No	No	No	No	No	No	*	No	Not at all	Not at all	Several Days	Several Days	Not at all	Not at all	Not at all	Not at all	Not at all	7-9hours	None	None	None	Satisfied	Not at all	Not at all	Not at all	Very strongly agree	Very strongly agree	Strongly agree	Strongly agree	Strongly agree	Very strongly agree	Very strongly agree
female	68	No	elementary	Be married	Yes	50	Yes	Green tea	6-7 times/week	50	<10000	Live with family or friends	Farmer or tea grower	Never	Never	No	No	No	No	No	No	No	No	*	No	Not at all	Not at all	Not at all	Not at all	Several Days	Not at all	Not at all	Not at all	Not at all	7-9hours	None	None	None	Satisfied	Not at all	Not at all	Not at all	Very strongly agree	Very strongly agree	Very strongly agree	Very strongly agree	Very strongly agree	Very strongly agree	Very strongly agree
female	70	No	elementary	Be married	Yes	50	Yes	Green tea	6-7 times/week	50	<80000	Live with family or friends	Farmer or tea grower	Never	Never	Yes	No	No	No	No	No	No	No	*	No	Not at all	Not at all	Several Days	Several Days	Not at all	Not at all	Not at all	Not at all	Not at all	6-7hours	None	None	None	Satisfied	Not at all	Not at all	Not at all	Very strongly agree	Very strongly agree	Very strongly agree	Strongly agree	Strongly agree	Strongly agree	Very strongly agree
female	52	No	junior high and above	Be married	Yes	46	Never	#	#	#	10000-29999	Live with family or friends	Farmer or tea grower	Never	Never	No	No	No	No	No	No	No	No	*	No	More than half the days	Several Days	Several Days	More than half the days	Several Days	Several Days	Several Days	Several Days	Not at all	7-9hours	None	None	None	Satisfied	Not at all	Not at all	Not at all	Very strongly agree	Strongly agree	Mildly agree	Very strongly agree	Mildly agree	Very strongly agree	Mildly agree
female	60	No	junior high and above	Be married	Yes	53	Never	#	#	#	10000-29999	Live with family or friends	Farmer or tea grower	Never	Never	No	No	No	No	No	No	No	No	*	No	Not at all	Not at all	Several Days	Several Days	Several Days	Not at all	Several Days	Not at all	Not at all	7-9hours	None	None	None	Satisfied	Not at all	Not at all	Not at all	Very strongly agree	Very strongly agree	Strongly agree	Very strongly agree	Strongly agree	Very strongly agree	Very strongly agree
female	53	Yes	junior high and above	Be married	Yes	50	Never	#	#	#	10000-29999	Live with family or friends	Farmer or tea grower	Never	Never	No	No	No	No	No	No	No	No	*	No	Not at all	Not at all	Not at all	Several Days	Several Days	Not at all	Several Days	Not at all	Not at all	7-9hours	None	None	None	Satisfied	Not at all	Not at all	Not at all	Very strongly agree	Very strongly agree	Very strongly agree	Very strongly agree	Very strongly agree	Very strongly agree	Very strongly agree
female	51	Yes	elementary	Be married	Yes	47	Never	#	#	#	10000-29999	Live with family or friends	Farmer or tea grower	Never	Never	No	No	No	No	No	No	No	No	*	No	Not at all	Not at all	Not at all	Not at all	Not at all	Not at all	Several Days	Not at all	Not at all	6-7hours	None	None	None	Satisfied	Not at all	Not at all	Not at all	Very strongly agree	Mildly agree	Very strongly agree	Very strongly agree	Mildly agree	Mildly agree	Mildly agree
female	64	Yes	elementary	Be married	Yes	45	Never	#	#	#	10000-29999	Live with family or friends	Farmer or tea grower	Never	Never	No	No	No	No	No	No	No	No	*	No	Not at all	Not at all	Not at all	Not at all	Not at all	Not at all	Not at all	Not at all	Not at all	7-9hours	None	None	None	Satisfied	Not at all	Not at all	Not at all	Very strongly agree	Strongly agree	Very strongly agree	Very strongly agree	Strongly agree	Mildly agree	Strongly agree
female	56	No	elementary	Be married	Yes	53	Yes	Green tea	6-7 times/week	30	10000-29999	Live with family or friends	Farmer or tea grower	Never	Never	No	No	No	No	No	No	No	No	*	No	Several Days	Several Days	Not at all	Not at all	Not at all	Not at all	Not at all	Not at all	Not at all	6-7hours	None	None	None	Satisfied	Not at all	Not at all	Not at all	Very strongly agree	Very strongly agree	Mildly agree	Mildly agree	Strongly agree	Mildly agree	Very strongly agree
female	52	Yes	junior high and above	Be married	Yes	45	Yes	Green tea	6-7 times/week	20	30000-80000	Live with family or friends	Farmer or tea grower	Never	Never	No	No	No	No	No	No	No	No	*	No	Not at all	Not at all	Several Days	Not at all	Not at all	Not at all	Not at all	Not at all	Not at all	6-7hours	None	None	None	Satisfied	Not at all	Not at all	Not at all	Very strongly agree	Very strongly agree	Strongly agree	Strongly agree	Strongly agree	Very strongly agree	Strongly agree
female	45	No	junior high and above	Be married	Yes	42	Yes	Green tea	6-7 times/week	25	30000-80000	Live with family or friends	housewife	Never	Never	No	No	No	No	No	No	No	Yes	Cervical spondylopathy,Chronic gastritis	No	Not at all	Not at all	Not at all	Several Days	Not at all	Not at all	Several Days	Not at all	Not at all	>9hours	None	None	None	Satisfied	Not at all	Not at all	Not at all	Very strongly agree	Very strongly agree	Very strongly agree	Very strongly agree	Strongly agree	Strongly agree	Strongly agree
female	73	No	Illiterate	Be married	Yes	50	Never	#	#	#	<10000	Live with family or friends	Farmer or tea grower	Never	Never	Yes	No	No	No	No	No	No	Yes	hyperlipemia	No	Several Days	Several Days	Not at all	Not at all	Not at all	Not at all	Not at all	Not at all	Not at all	7-9hours	None	None	None	Satisfied	Not at all	Not at all	Not at all	Very strongly agree	Very strongly agree	Strongly agree	Strongly agree	Very strongly agree	Strongly agree	Strongly agree
female	72	No	elementary	Be married	Yes	55	Never	#	#	#	<10000	Live with family or friends	Farmer or tea grower	Never	Never	Yes	No	No	No	No	No	No	Yes	Lumbar disc herniation	No	Not at all	Not at all	Not at all	Several Days	Not at all	Not at all	Several Days	Not at all	Not at all	6-7hours	None	None	None	Satisfied	Not at all	Not at all	Not at all	Very strongly agree	Very strongly agree	Very strongly agree	Strongly agree	Very strongly agree	Very strongly agree	Very strongly agree
female	72	No	elementary	Be married	Yes	50	Never	#	#	#	10000-29999	Live with family or friends	Farmer or tea grower	Never	Never	Yes	No	No	No	No	No	No	Yes	hyperlipemia	No	Several Days	Several Days	Not at all	Several Days	Several Days	Not at all	Not at all	Not at all	Not at all	6-7hours	None	None	None	Satisfied	Not at all	Not at all	Not at all	Very strongly agree	Strongly agree	Strongly agree	Mildly agree	Very strongly agree	Mildly agree	Strongly agree
female	54	No	elementary	Be married	Yes	46	Yes	Green tea	6-7 times/week	20	10000-29999	Live with family or friends	Farmer or tea grower	Never	Never	No	No	No	No	No	No	No	No	*	No	Not at all	Not at all	Not at all	Not at all	Several Days	Not at all	Not at all	Not at all	Not at all	6-7hours	Mild	Mild	Mild	Moderately Satisfied	Not at all	Not at all	Not at all	Very strongly agree	Strongly agree	Very strongly agree	Very strongly agree	Very strongly agree	Strongly agree	Very strongly agree
female	64	No	junior high and above	Be married	Yes	51	Never	#	#	#	<10000	Live with family or friends	housewife	Never	Never	No	No	No	No	No	No	No	No	*	No	Not at all	Not at all	Not at all	Several Days	Not at all	Not at all	Not at all	Not at all	Not at all	<6hours	moderate	moderate	None	Moderately Satisfied	Not at all	Not at all	Not at all	Very strongly agree	Very strongly agree	Very strongly agree	Very strongly agree	Strongly agree	Very strongly agree	Very strongly agree
female	61	No	junior high and above	Be married	Yes	50	Yes	Green tea	6-7 times/week	40	<10000	Live with family or friends	housewife	Never	Never	No	No	No	No	No	No	No	No	*	No	Not at all	Not at all	Several Days	Several Days	Several Days	Not at all	Not at all	Not at all	Not at all	7-9hours	None	None	None	Moderately Satisfied	Not at all	Not at all	Not at all	Very strongly agree	Very strongly agree	Mildly agree	Very strongly agree	Very strongly agree	Mildly agree	Strongly agree
female	72	No	elementary	Be married	Yes	54	Yes	Green tea	6-7 times/week	30	<10000	Live with family or friends	housewife	Never	Never	Yes	No	No	No	No	No	No	No	*	No	Not at all	Not at all	Not at all	Not at all	Not at all	Not at all	Several Days	Not at all	Not at all	<6hours	None	None	None	Moderately Satisfied	Not at all	Not at all	Not at all	Very strongly agree	Mildly agree	Very strongly agree	Very strongly agree	Very strongly agree	Mildly agree	Mildly agree
female	66	No	junior high and above	Be married	Yes	59	Yes	Green tea	6-7 times/week	30	<10000	Live with family or friends	Farmer or tea grower	Never	Never	No	No	No	No	No	No	No	No	*	No	Not at all	Not at all	Not at all	Several Days	Several Days	Not at all	Several Days	Not at all	Not at all	6-7hours	None	None	severe	Moderately Satisfied	Not at all	Not at all	Not at all	Very strongly agree	Strongly agree	Mildly agree	Strongly agree	Strongly agree	Strongly agree	Strongly agree
female	72	No	junior high and above	Be married	Yes	53	Yes	Green tea	6-7 times/week	35	<10000	Live with family or friends	Farmer or tea grower	Never	Never	No	No	No	No	No	No	No	No	*	No	Not at all	Not at all	Several Days	Not at all	Several Days	Not at all	Not at all	Not at all	Not at all	<6hours	None	moderate	None	Moderately Satisfied	Not at all	Not at all	Not at all	Very strongly agree	Mildly agree	Strongly agree	Very strongly agree	Very strongly agree	Strongly agree	Strongly agree
female	57	No	elementary	Be married	Yes	50	Yes	Green tea	6-7 times/week	20	30000-80000	Live with family or friends	Farmer or tea grower	Never	Never	Yes	No	No	No	No	No	No	No	*	No	Not at all	Not at all	Not at all	Not at all	Not at all	Not at all	Several Days	Not at all	Not at all	6-7hours	None	Mild	None	Moderately Satisfied	Not at all	Not at all	Not at all	Very strongly agree	Mildly agree	Mildly agree	Strongly agree	Very strongly agree	Mildly agree	Strongly agree
female	56	No	junior high and above	Be married	Yes	51	Yes	Green tea	6-7 times/week	30	<10000	Live with family or friends	Have retired	Never	Never	No	No	No	No	No	No	No	No	*	No	Not at all	Not at all	Not at all	Not at all	Not at all	Several Days	Not at all	Several Days	Not at all	7-9hours	None	None	None	Moderately Satisfied	Not at all	Not at all	Not at all	Very strongly agree	Mildly agree	Strongly agree	Very strongly agree	Mildly agree	Strongly agree	Very strongly agree
female	67	No	elementary	Be married	Yes	53	Never	#	#	#	<10000	Live with family or friends	Have retired	Never	Never	No	No	No	No	No	No	No	Yes	Lumbar disc herniation	No	Not at all	Not at all	Nearly every day	Not at all	Not at all	Not at all	Not at all	Not at all	Not at all	<6hours	None	moderate	None	Moderately Satisfied	Not at all	Not at all	Not at all	Very strongly agree	Strongly agree	Strongly agree	Very strongly agree	Very strongly agree	Strongly agree	Very strongly agree
female	60	No	elementary	Be married	Yes	52	Never	#	#	#	<10000	Live with family or friends	Farmer or tea grower	Never	Never	Yes	No	No	No	No	No	No	No	*	No	Several Days	Several Days	Several Days	Several Days	Several Days	Several Days	Several Days	Not at all	Several Days	<6hours	Mild	Mild	moderate	Dissatisfied	much	Somewhat	Somewhat	Very strongly agree	Mildly agree	Strongly agree	Mildly agree	Strongly agree	Mildly agree	Very strongly agree
female	61	No	junior high and above	Be married	Yes	54	Never	#	#	#	<10000	Live with family or friends	housewife	Never	Never	Yes	No	No	No	No	No	No	No	*	No	Nearly every day	Nearly every day	Nearly every day	Nearly every day	Nearly every day	Nearly every day	Nearly every day	Nearly every day	Not at all	6-7hours	severe	severe	severe	Very Dissatisfied	Very Much Noticeable	Very Much Worried	Very Much Interfering	Very strongly agree	Very strongly agree	Very strongly agree	Strongly agree	Strongly agree	Strongly agree	Very strongly agree
female	68	No	elementary	Be married	Yes	52	Never	#	#	#	<10000	Live with family or friends	Farmer or tea grower	Never	Never	Yes	No	No	No	No	No	No	No	*	No	Not at all	Not at all	Not at all	Not at all	Not at all	Not at all	Several Days	Not at all	Not at all	<6hours	moderate	moderate	moderate	Dissatisfied	A Little	A Little	A Little	Strongly disagree	Mildly disagree	Neutral	Mildly agree	Mildly disagree	Mildly agree	Mildly agree
female	60	No	elementary	Be married	Yes	50	Never	#	#	#	10000-29999	Live with family or friends	Farmer or tea grower	Never	Never	No	No	No	No	No	No	No	No	*	No	Several Days	Several Days	Several Days	Not at all	Not at all	Not at all	Several Days	Several Days	Not at all	7-9hours	Mild	Mild	Mild	Satisfied	A Little	A Little	A Little	Strongly disagree	Mildly disagree	Mildly disagree	Mildly disagree	Mildly disagree	Mildly disagree	Very strongly disagree
female	75	No	elementary	Be married	Yes	50	Yes	Green tea	6-7 times/week	50	10000-29999	Live alone	Farmer or tea grower	Never	Never	No	No	No	No	No	No	No	No	*	No	Not at all	Not at all	Several Days	Not at all	Several Days	Not at all	Not at all	Not at all	Not at all	<6hours	moderate	Mild	moderate	Satisfied	A Little	A Little	A Little	Strongly disagree	Strongly disagree	Neutral	Neutral	Mildly disagree	Neutral	Neutral
female	68	Yes	Illiterate	Be married	Yes	50	Never	#	#	#	<10000	Live with family or friends	Farmer or tea grower	Never	Never	No	No	No	No	No	No	No	No	*	No	Several Days	Several Days	Several Days	Several Days	Several Days	Several Days	Several Days	Several Days	Not at all	<6hours	None	None	Mild	Moderately Satisfied	A Little	A Little	A Little	Strongly disagree	Mildly disagree	Neutral	Mildly agree	Neutral	Mildly agree	Mildly agree
female	65	No	junior high and above	Be married	Yes	49	Yes	Green tea	6-7 times/week	40	30000-80000	Live with family or friends	Have retired	Never	Never	No	No	No	No	No	No	No	No	*	No	Not at all	Not at all	Several Days	Several Days	Not at all	Not at all	Not at all	Not at all	Not at all	6-7hours	None	None	None	Satisfied	A Little	Not at all	Not at all	Strongly disagree	Strongly disagree	Mildly agree	Mildly disagree	Strongly disagree	Mildly agree	Mildly agree
female	60	No	Illiterate	Be married	Yes	51	Never	#	#	#	<10000	Live alone	Farmer or tea grower	Never	Never	No	No	No	No	No	No	No	No	*	No	Several Days	Several Days	Several Days	Several Days	Not at all	Several Days	Not at all	Several Days	Not at all	<6hours	Mild	Mild	Mild	Moderately Satisfied	A Little	Not at all	Not at all	Strongly disagree	Neutral	Mildly agree	Neutral	Neutral	Mildly agree	Neutral
female	72	No	Illiterate	Be married	Yes	50	Yes	Green tea	6-7 times/week	30	<10000	Live with family or friends	Farmer or tea grower	Never	Never	No	No	No	No	No	No	No	No	*	No	Not at all	Not at all	Several Days	Several Days	Not at all	Not at all	Not at all	Not at all	Not at all	7-9hours	None	Mild	None	Very Satisfied	Not at all	Not at all	Not at all	Strongly disagree	Strongly disagree	Strongly disagree	Neutral	Mildly disagree	Strongly disagree	Strongly disagree
female	65	No	elementary	Be married	Yes	52	Never	#	#	#	10000-29999	Live with family or friends	Farmer or tea grower	Never	Never	Yes	No	No	No	No	No	No	No	*	No	Several Days	Several Days	Several Days	Not at all	Several Days	Several Days	Several Days	Several Days	Not at all	6-7hours	None	None	None	Very Satisfied	Not at all	Not at all	Not at all	Strongly disagree	Strongly disagree	Mildly disagree	Very strongly disagree	Strongly disagree	Mildly disagree	Strongly disagree
female	55	No	junior high and above	Be married	Yes	50	Never	#	#	#	30000-80000	Live alone	housewife	Never	Never	No	No	No	No	No	No	No	No	*	No	Not at all	Not at all	Several Days	Not at all	Not at all	Not at all	Not at all	Not at all	Not at all	6-7hours	None	None	None	Satisfied	Not at all	Not at all	Not at all	Strongly disagree	Mildly disagree	Mildly agree	Neutral	Mildly disagree	Mildly agree	Mildly agree
female	71	No	junior high and above	Be married	Yes	41	Never	#	#	#	<10000	Live with family or friends	housewife	Never	Never	Yes	No	No	No	No	No	No	No	*	No	Not at all	Not at all	Nearly every day	Not at all	Nearly every day	Not at all	Not at all	Not at all	Not at all	7-9hours	None	Mild	Mild	Satisfied	Not at all	Not at all	Not at all	Strongly disagree	Mildly disagree	Mildly disagree	Mildly disagree	Strongly disagree	Mildly disagree	Strongly disagree
female	72	No	elementary	Be married	Yes	54	Yes	Green tea	6-7 times/week	25	30000-80000	Live with family or friends	housewife	Never	Never	Yes	No	No	No	No	No	No	No	*	No	Several Days	Several Days	Several Days	Several Days	Not at all	Several Days	Not at all	Several Days	Not at all	7-9hours	None	None	None	Satisfied	Not at all	Not at all	Not at all	Strongly disagree	Mildly disagree	Mildly agree	Mildly agree	Mildly disagree	Neutral	Neutral
female	59	No	junior high and above	Be married	Yes	40	Never	#	#	#	<10000	Live alone	Farmer or tea grower	Never	Never	No	No	No	No	No	No	No	No	*	No	Not at all	Not at all	Not at all	Several Days	Not at all	Not at all	Not at all	Not at all	Not at all	<6hours	None	Mild	Mild	Satisfied	Not at all	Not at all	Not at all	Strongly disagree	Very strongly disagree	Strongly disagree	Strongly disagree	Very strongly disagree	Very strongly disagree	Strongly disagree
female	55	No	junior high and above	Be married	Yes	48	Never	#	#	#	<10000	Live with family or friends	Farmer or tea grower	Never	Never	No	No	No	No	No	No	No	No	*	No	Not at all	Not at all	Not at all	Not at all	Not at all	Not at all	Several Days	Not at all	Not at all	<6hours	None	None	None	Satisfied	Not at all	Not at all	Not at all	Strongly disagree	Mildly disagree	Neutral	Neutral	Strongly disagree	Mildly disagree	Mildly disagree
female	53	No	elementary	Be married	Yes	45	Never	#	#	#	<10000	Live with family or friends	Farmer or tea grower	Never	Never	Yes	No	No	No	No	No	No	No	*	No	Several Days	Several Days	Several Days	Several Days	Not at all	Not at all	Not at all	Several Days	Not at all	>9hours	None	None	None	Satisfied	Not at all	Not at all	Not at all	Strongly disagree	Mildly disagree	Very strongly disagree	Very strongly disagree	Strongly disagree	Strongly disagree	Strongly disagree
female	68	No	elementary	divorce	Yes	51	Yes	Green tea	6-7 times/week	25	<10000	Live with family or friends	Farmer or tea grower	Never	Never	Yes	No	No	No	No	No	No	No	*	No	Several Days	Not at all	Several Days	Several Days	Several Days	Several Days	Not at all	Not at all	Not at all	7-9hours	None	None	None	Satisfied	Not at all	Not at all	Not at all	Strongly disagree	Strongly disagree	Mildly disagree	Mildly disagree	Mildly disagree	Neutral	Mildly disagree
female	60	No	junior high and above	Be married	Yes	52	Yes	Green tea	6-7 times/week	35	10000-29999	Live with family or friends	Farmer or tea grower	Never	Never	No	No	No	No	No	No	No	No	*	No	Not at all	Not at all	Not at all	Several Days	Several Days	Not at all	Not at all	Not at all	Not at all	>9hours	None	None	None	Satisfied	Not at all	Not at all	Not at all	Strongly disagree	Mildly disagree	Neutral	Mildly agree	Mildly disagree	Mildly disagree	Neutral
female	63	No	junior high and above	Be married	Yes	56	Yes	Green tea	6-7 times/week	30	10000-29999	Live with family or friends	Have retired	Never	Never	Yes	No	No	No	No	No	No	No	*	No	Several Days	Not at all	Not at all	Not at all	Not at all	Not at all	Not at all	Not at all	Not at all	>9hours	None	None	None	Satisfied	Not at all	Not at all	Not at all	Strongly disagree	Strongly disagree	Neutral	Neutral	Mildly disagree	Neutral	Neutral
female	62	No	elementary	Be married	Yes	40	Yes	Green tea	6-7 times/week	50	<10000	Live with family or friends	Farmer or tea grower	Never	Never	Yes	No	No	No	No	No	No	Yes	Cervical spondylopathy	No	Not at all	Not at all	Several Days	Several Days	Not at all	Not at all	Not at all	Not at all	Not at all	7-9hours	None	None	None	Satisfied	Not at all	Not at all	Not at all	Strongly disagree	Mildly disagree	Neutral	Neutral	Strongly disagree	Mildly agree	Neutral
female	68	No	elementary	Be married	Yes	49	Yes	Green tea	6-7 times/week	30	<10000	Live alone	Farmer or tea grower	Never	Yes	No	No	No	No	No	No	No	No	*	No	Several Days	Not at all	Several Days	Several Days	Not at all	Not at all	Not at all	Not at all	Not at all	7-9hours	Mild	None	None	Moderately Satisfied	Not at all	Not at all	Not at all	Strongly disagree	Strongly disagree	Neutral	Mildly disagree	Mildly disagree	Neutral	Mildly disagree
female	55	No	junior high and above	Be married	Yes	49	Yes	Green tea	6-7 times/week	20	10000-29999	Live with family or friends	housewife	Never	Never	No	No	No	No	No	No	No	No	*	No	Not at all	Not at all	Not at all	Not at all	Several Days	Not at all	Not at all	Not at all	Not at all	<6hours	None	None	None	Moderately Satisfied	Not at all	Not at all	Not at all	Strongly disagree	Mildly disagree	Mildly agree	Neutral	Strongly disagree	Neutral	Mildly agree
female	49	No	junior high and above	Be married	Yes	43	Never	#	#	#	30000-80000	Live with family or friends	housewife	Never	Never	No	No	No	No	No	No	No	No	*	No	Not at all	Not at all	Not at all	Not at all	Not at all	Not at all	Not at all	Not at all	Not at all	6-7hours	None	None	Mild	Moderately Satisfied	Not at all	Not at all	Not at all	Strongly disagree	Strongly disagree	Neutral	Mildly disagree	Strongly disagree	Neutral	Neutral
female	57	No	junior high and above	Be married	Yes	48	Never	#	#	#	30000-80000	Live with family or friends	housewife	Never	Never	No	No	No	No	No	No	No	No	*	No	Not at all	Not at all	Not at all	Not at all	Not at all	Not at all	Not at all	Not at all	Not at all	6-7hours	None	None	None	Moderately Satisfied	Not at all	Not at all	Not at all	Strongly disagree	Mildly disagree	Mildly agree	Mildly disagree	Strongly disagree	Neutral	Neutral
female	85	No	Illiterate	Be married	Yes	51	Never	#	#	#	<10000	Live with family or friends	Farmer or tea grower	Never	Never	Yes	No	No	No	No	No	No	No	*	No	Not at all	Not at all	Not at all	Not at all	Not at all	Not at all	Several Days	Not at all	Not at all	6-7hours	None	None	None	Moderately Satisfied	Not at all	Not at all	Not at all	Strongly disagree	Mildly disagree	Neutral	Neutral	Strongly disagree	Mildly agree	Neutral
female	67	No	junior high and above	Be married	Yes	55	Yes	Green tea	6-7 times/week	31	10000-29999	Live with family or friends	Farmer or tea grower	Never	Never	No	No	No	No	No	No	No	No	*	No	Not at all	Not at all	Not at all	Not at all	Not at all	Not at all	Not at all	Not at all	Not at all	6-7hours	None	None	None	Moderately Satisfied	Not at all	Not at all	Not at all	Strongly disagree	Mildly disagree	Mildly agree	Mildly agree	Strongly disagree	Neutral	Neutral
female	54	Yes	junior high and above	Be married	Yes	42	Yes	Green tea	6-7 times/week	30	30000-80000	Live with family or friends	Farmer or tea grower	Never	Never	Yes	No	No	No	No	No	No	No	*	No	Not at all	Not at all	Several Days	Several Days	Not at all	Not at all	Not at all	Not at all	Not at all	7-9hours	None	None	Mild	Moderately Satisfied	Not at all	Not at all	Not at all	Strongly disagree	Mildly disagree	Mildly agree	Mildly disagree	Strongly disagree	Neutral	Mildly disagree
female	66	No	junior high and above	Be married	Yes	50	Never	#	#	#	<10000	Live with family or friends	Have retired	Never	Never	No	No	No	No	No	No	No	No	*	No	Not at all	Not at all	Not at all	Several Days	Several Days	Not at all	Not at all	Not at all	Not at all	6-7hours	None	None	None	Moderately Satisfied	Not at all	Not at all	Not at all	Strongly disagree	Mildly disagree	Neutral	Mildly agree	Mildly disagree	Neutral	Mildly disagree
female	55	No	junior high and above	Be married	Yes	46	Yes	Green tea	6-7 times/week	23	30000-80000	Live with family or friends	Farmer or tea grower	Never	Never	No	No	No	No	No	No	No	No	*	No	Several Days	More than half the days	More than half the days	Several Days	Several Days	Not at all	Not at all	Not at all	Not at all	6-7hours	None	None	None	Satisfied	Somewhat	Not at all	Not at all	Strongly disagree	Strongly disagree	Neutral	Mildly disagree	Mildly disagree	Neutral	Neutral
female	60	No	elementary	Be married	Yes	55	Never	#	#	#	<10000	Live with family or friends	Farmer or tea grower	Never	Never	No	No	No	No	No	No	No	No	*	No	Several Days	Several Days	Several Days	Several Days	More than half the days	Several Days	More than half the days	More than half the days	Not at all	<6hours	moderate	moderate	Mild	Satisfied	A Little	A Little	Somewhat	Strongly disagree	Mildly disagree	Mildly disagree	Neutral	Strongly disagree	Neutral	Neutral
female	59	No	elementary	Be married	Yes	49	Yes	Green tea	6-7 times/week	27	<10000	Live with family or friends	housewife	Never	Never	No	No	No	No	No	No	No	No	*	No	Not at all	Not at all	Nearly every day	More than half the days	Not at all	Not at all	Not at all	Not at all	Not at all	<6hours	Mild	Mild	Mild	Moderately Satisfied	much	Somewhat	Somewhat	Strongly disagree	Strongly disagree	Mildly agree	Neutral	Mildly disagree	Strongly disagree	Strongly disagree
female	58	No	junior high and above	Be married	Yes	50	Yes	Green tea	6-7 times/week	40	10000-29999	Live with family or friends	Farmer or tea grower	Never	Never	Yes	No	No	No	No	No	No	No	*	No	Several Days	Several Days	Several Days	Several Days	Not at all	Several Days	Not at all	Several Days	Not at all	<6hours	moderate	moderate	moderate	Very Dissatisfied	Somewhat	Somewhat	Somewhat	Strongly disagree	Mildly disagree	Very strongly disagree	Very strongly disagree	Strongly disagree	Very strongly disagree	Very strongly disagree
female	61	No	junior high and above	Be married	Yes	50	Yes	Green tea	6-7 times/week	40	10000-29999	Live with family or friends	Farmer or tea grower	Never	Never	Yes	No	No	No	No	No	No	No	*	No	Not at all	Not at all	Several Days	Several Days	Not at all	Not at all	Not at all	Not at all	Not at all	<6hours	moderate	Mild	Mild	Dissatisfied	A Little	A Little	A Little	Strongly agree	Strongly agree	Strongly agree	Strongly agree	Strongly agree	Mildly agree	Very strongly agree
female	69	No	junior high and above	Be married	Yes	48	Yes	Green tea	6-7 times/week	25	<10000	Live with family or friends	Farmer or tea grower	Never	Never	No	No	No	No	No	No	No	No	*	No	Not at all	Not at all	Nearly every day	Several Days	Several Days	Not at all	Not at all	Not at all	Not at all	<6hours	severe	moderate	moderate	Dissatisfied	A Little	A Little	A Little	Strongly agree	Mildly agree	Strongly agree	Very strongly agree	Mildly agree	Very strongly agree	Mildly agree
female	56	No	Illiterate	Be married	Yes	49	Never	#	#	#	<10000	Live with family or friends	Farmer or tea grower	Never	Never	No	No	No	No	No	No	No	No	*	No	Not at all	Not at all	Several Days	Not at all	Not at all	Several Days	Not at all	Several Days	Not at all	<6hours	Mild	Mild	None	Very Satisfied	A Little	A Little	A Little	Strongly agree	Mildly agree	Mildly agree	Strongly agree	Strongly agree	Mildly agree	Strongly agree
female	67	No	Illiterate	Be married	Yes	52	Never	#	#	#	<10000	Live with family or friends	Farmer or tea grower	Never	Never	No	No	No	No	No	No	No	No	*	No	Several Days	More than half the days	More than half the days	Several Days	More than half the days	Several Days	More than half the days	More than half the days	Not at all	6-7hours	moderate	Mild	Mild	Very Satisfied	A Little	A Little	A Little	Strongly agree	Mildly agree	Mildly agree	Strongly agree	Mildly agree	Mildly agree	Strongly agree
female	70	No	Illiterate	Be married	Yes	53	Never	#	#	#	<10000	Live with family or friends	Farmer or tea grower	Never	Never	No	No	No	No	No	No	No	No	*	No	Not at all	Not at all	Several Days	Not at all	Several Days	Not at all	Several Days	Not at all	Not at all	6-7hours	moderate	moderate	Mild	Satisfied	A Little	A Little	A Little	Strongly agree	Neutral	Mildly agree	Mildly agree	Mildly agree	Strongly agree	Very strongly agree
female	66	No	junior high and above	Be married	Yes	50	Never	#	#	#	10000-29999	Live with family or friends	Farmer or tea grower	Never	Never	No	No	No	No	No	No	No	No	*	No	Not at all	Not at all	Several Days	Not at all	Several Days	Not at all	Not at all	Not at all	Not at all	<6hours	Mild	Mild	Mild	Moderately Satisfied	A Little	A Little	A Little	Strongly agree	Mildly agree	Very strongly agree	Very strongly agree	Very strongly agree	Mildly agree	Strongly agree
female	70	No	elementary	Be married	Yes	47	Never	#	#	#	30000-80000	Live with family or friends	Farmer or tea grower	Never	Never	Yes	No	No	No	No	No	No	No	*	No	Not at all	Not at all	Not at all	Not at all	Not at all	Not at all	Not at all	Not at all	Not at all	6-7hours	Mild	None	None	Moderately Satisfied	A Little	A Little	A Little	Strongly agree	Very strongly agree	Very strongly agree	Very strongly agree	Strongly agree	Strongly agree	Strongly agree
female	67	No	Illiterate	Be married	Yes	47	Never	#	#	#	10000-29999	Live with family or friends	Farmer or tea grower	Never	Never	Yes	No	No	No	No	No	No	No	*	No	Not at all	Not at all	Several Days	Several Days	Several Days	Not at all	Not at all	Several Days	Not at all	<6hours	moderate	moderate	moderate	Moderately Satisfied	A Little	A Little	A Little	Strongly agree	Strongly agree	Very strongly agree	Strongly agree	Strongly agree	Strongly agree	Mildly agree
female	60	No	elementary	Be married	Yes	55	Never	#	#	#	10000-29999	Live with family or friends	Farmer or tea grower	Never	Never	Yes	No	No	No	No	No	No	No	*	No	Not at all	Not at all	Not at all	Several Days	Not at all	Not at all	Not at all	Not at all	Not at all	<6hours	None	None	None	Moderately Satisfied	A Little	A Little	A Little	Strongly agree	Strongly agree	Very strongly agree	Very strongly agree	Very strongly agree	Mildly agree	Very strongly agree
female	61	No	junior high and above	Be married	Yes	39	Never	#	#	#	<10000	Live with family or friends	Farmer or tea grower	Never	Never	No	No	No	No	No	No	No	Yes	hyperlipemia	No	Not at all	Not at all	More than half the days	Not at all	Not at all	Not at all	Not at all	Not at all	Not at all	<6hours	moderate	moderate	severe	Dissatisfied	Not at all	A Little	A Little	Strongly agree	Mildly agree	Strongly agree	Very strongly agree	Strongly agree	Strongly agree	Mildly agree
female	60	No	Illiterate	Be married	Yes	53	Yes	Green tea	6-7 times/week	20	<10000	Live with family or friends	Farmer or tea grower	Never	Never	No	No	No	No	No	No	No	No	*	No	Not at all	Several Days	Several Days	Several Days	Not at all	Not at all	Not at all	Not at all	Not at all	<6hours	None	None	Mild	Very Satisfied	Not at all	Not at all	A Little	Strongly agree	Mildly agree	Strongly agree	Mildly agree	Strongly agree	Strongly agree	Mildly agree
female	68	No	junior high and above	Be married	Yes	52	Never	#	#	#	<10000	Live with family or friends	Have retired	Never	Never	Yes	No	No	No	No	No	No	No	*	No	Not at all	Not at all	Not at all	Not at all	Not at all	Not at all	Not at all	Not at all	Not at all	6-7hours	None	None	None	Satisfied	Not at all	Not at all	A Little	Strongly agree	Neutral	Mildly agree	Strongly agree	Mildly agree	Strongly agree	Strongly agree
female	71	No	elementary	Be married	Yes	54	Yes	Green tea	6-7 times/week	30	10000-29999	Live with family or friends	Farmer or tea grower	Never	Never	No	No	No	No	No	No	No	No	*	No	Several Days	More than half the days	More than half the days	Several Days	Several Days	More than half the days	More than half the days	More than half the days	Not at all	<6hours	Mild	moderate	moderate	Satisfied	A Little	Somewhat	A Little	Strongly agree	Very strongly agree	Very strongly agree	Very strongly agree	Strongly agree	Strongly agree	Strongly agree
female	59	No	elementary	Be married	Yes	48	Yes	Green tea	6-7 times/week	30	<10000	Live with family or friends	Farmer or tea grower	Never	Never	No	No	No	No	No	No	No	Yes	Periarthritis of shoulder	No	Not at all	Not at all	Several Days	Several Days	Not at all	Not at all	Not at all	Several Days	Not at all	7-9hours	None	None	Mild	Satisfied	A Little	Somewhat	A Little	Strongly agree	Strongly agree	Very strongly agree	Mildly agree	Mildly agree	Very strongly agree	Mildly agree
female	68	No	elementary	Be married	Yes	48	Yes	Green tea	6-7 times/week	25	<10000	Live with family or friends	Farmer or tea grower	Never	Never	Yes	No	No	No	No	No	No	No	*	No	Not at all	Not at all	Not at all	Not at all	Not at all	Not at all	Several Days	Not at all	Not at all	<6hours	moderate	moderate	Mild	Moderately Satisfied	A Little	Somewhat	A Little	Strongly agree	Very strongly agree	Very strongly agree	Mildly agree	Strongly agree	Mildly agree	Mildly agree
female	61	No	junior high and above	Be married	Yes	52	Yes	Green tea	6-7 times/week	35	<10000	Live with family or friends	Farmer or tea grower	Never	Never	No	No	No	No	No	No	No	No	*	No	Not at all	Not at all	Several Days	Not at all	Not at all	Not at all	Not at all	Not at all	Not at all	6-7hours	None	Mild	severe	Dissatisfied	much	Somewhat	A Little	Strongly agree	Strongly agree	Strongly agree	Strongly agree	Strongly agree	Very strongly agree	Very strongly agree
female	74	No	junior high and above	Be married	Yes	53	Yes	Green tea	6-7 times/week	20	<10000	Live with family or friends	Farmer or tea grower	Never	Never	No	No	No	No	No	No	No	No	*	No	More than half the days	More than half the days	More than half the days	More than half the days	More than half the days	Several Days	Several Days	More than half the days	Several Days	<6hours	Mild	severe	severe	Dissatisfied	much	much	much	Strongly agree	Very strongly agree	Strongly agree	Mildly agree	Strongly agree	Very strongly agree	Strongly agree
female	71	No	elementary	Be married	Yes	52	Never	#	#	#	<10000	Live with family or friends	housewife	Never	Never	Yes	No	No	No	No	No	No	No	*	No	Several Days	Several Days	More than half the days	Several Days	Not at all	Not at all	Not at all	Not at all	Not at all	<6hours	None	Mild	Mild	Dissatisfied	Somewhat	Somewhat	much	Strongly agree	Strongly agree	Very strongly agree	Mildly agree	Very strongly agree	Strongly agree	Very strongly agree
female	70	No	Illiterate	Be bereaved of one's spouse	Yes	52	Yes	Green tea	6-7 times/week	50	<10000	Live with family or friends	Farmer or tea grower	Never	Never	No	No	No	No	No	No	No	No	*	No	Several Days	More than half the days	Several Days	More than half the days	Several Days	More than half the days	Several Days	More than half the days	Not at all	<6hours	moderate	moderate	severe	Very Dissatisfied	Very Much Noticeable	Very Much Worried	much	Strongly agree	Mildly agree	Strongly agree	Very strongly agree	Strongly agree	Strongly agree	Mildly agree
female	61	No	junior high and above	Be married	Yes	51	Never	#	#	#	10000-29999	Live with family or friends	Have retired	Never	Never	No	No	No	No	No	No	No	Yes	hyperlipemia	No	Not at all	Several Days	Several Days	Several Days	Not at all	Not at all	Not at all	Not at all	Not at all	7-9hours	Mild	Mild	Mild	Moderately Satisfied	A Little	A Little	Not at all	Strongly agree	Mildly agree	Strongly agree	Strongly agree	Strongly agree	Very strongly agree	Strongly agree
female	55	No	junior high and above	Be married	Yes	48	Yes	Green tea	6-7 times/week	30	<10000	Live with family or friends	Farmer or tea grower	Never	Never	No	No	No	No	No	No	No	No	*	No	Several Days	Not at all	Not at all	Not at all	Several Days	Not at all	Several Days	Not at all	Not at all	7-9hours	None	None	Mild	Very Satisfied	Not at all	A Little	Not at all	Strongly agree	Very strongly agree	Strongly agree	Very strongly agree	Strongly agree	Very strongly agree	Strongly agree
female	70	No	elementary	Be married	Yes	45	Yes	Green tea	6-7 times/week	30	<10000	Live with family or friends	Farmer or tea grower	Never	Never	Yes	No	No	No	No	No	No	No	*	No	Not at all	Not at all	Not at all	Not at all	Not at all	Not at all	Several Days	Not at all	Not at all	<6hours	Mild	Mild	moderate	Moderately Satisfied	Not at all	A Little	Not at all	Strongly agree	Strongly agree	Very strongly agree	Strongly agree	Strongly agree	Strongly agree	Mildly agree
female	68	Yes	elementary	Be married	Yes	52	Yes	Green tea	6-7 times/week	35	10000-29999	Live with family or friends	Farmer or tea grower	Never	Never	Yes	No	No	No	No	No	No	No	*	No	Several Days	More than half the days	More than half the days	Several Days	More than half the days	Several Days	Several Days	Several Days	Not at all	<6hours	Mild	Mild	moderate	Dissatisfied	A Little	Not at all	Not at all	Strongly agree	Strongly agree	Mildly agree	Mildly agree	Mildly agree	Strongly agree	Mildly agree
female	69	No	Illiterate	Be married	Yes	47	Yes	Green tea	6-7 times/week	25	<10000	Live with family or friends	Farmer or tea grower	Never	Never	No	No	No	No	No	No	No	No	*	No	Not at all	Not at all	Not at all	Several Days	Several Days	Not at all	Not at all	Not at all	Not at all	7-9hours	Mild	None	Mild	Very Satisfied	A Little	Not at all	Not at all	Strongly agree	Strongly agree	Strongly agree	Very strongly agree	Mildly agree	Strongly agree	Very strongly agree
female	56	Yes	elementary	Be married	Yes	49	Yes	Green tea	6-7 times/week	30	30000-80000	Live with family or friends	housewife	Never	Never	Yes	No	No	No	No	No	No	No	*	No	Not at all	Not at all	Not at all	Several Days	Several Days	Not at all	Several Days	Not at all	Not at all	6-7hours	Mild	None	None	Satisfied	A Little	Not at all	Not at all	Strongly agree	Mildly agree	Mildly agree	Mildly agree	Strongly agree	Strongly agree	Mildly agree
female	59	No	Illiterate	Be married	Yes	43	Yes	Green tea	6-7 times/week	35	<10000	Live with family or friends	Farmer or tea grower	Never	Never	No	No	No	No	No	No	No	No	*	No	Not at all	Several Days	Not at all	Not at all	Not at all	Not at all	Not at all	Not at all	Not at all	7-9hours	Mild	None	None	Satisfied	A Little	Not at all	Not at all	Strongly agree	Mildly agree	Mildly agree	Strongly agree	Mildly agree	Strongly agree	Mildly agree
female	67	No	elementary	Be married	Yes	41	Never	#	#	#	<10000	Live alone	housewife	Never	Never	Yes	No	No	No	No	No	No	No	*	No	Not at all	Not at all	Not at all	Not at all	Not at all	Not at all	Not at all	Not at all	Not at all	6-7hours	None	None	None	Satisfied	A Little	Not at all	Not at all	Strongly agree	Very strongly agree	Very strongly agree	Very strongly agree	Very strongly agree	Very strongly agree	Very strongly agree
female	68	No	elementary	Be married	Yes	42	Yes	Green tea	6-7 times/week	48	<10000	Live with family or friends	Farmer or tea grower	Never	Never	No	No	No	No	No	No	No	Yes	gallstone,Lumbar disc herniation	No	Not at all	Not at all	Not at all	Not at all	Not at all	Not at all	Several Days	Not at all	Not at all	7-9hours	None	None	None	Satisfied	A Little	Not at all	Not at all	Strongly agree	Strongly agree	Mildly agree	Mildly agree	Mildly agree	Strongly agree	Mildly agree
female	56	No	elementary	Be married	Yes	52	Never	#	#	#	<10000	Live with family or friends	Farmer or tea grower	Never	Never	Yes	No	No	No	No	No	No	No	*	No	Several Days	Not at all	Several Days	Several Days	Not at all	Not at all	Not at all	Not at all	Not at all	6-7hours	Mild	Mild	Mild	Moderately Satisfied	A Little	Not at all	Not at all	Strongly agree	Strongly agree	Very strongly agree	Strongly agree	Very strongly agree	Strongly agree	Mildly agree
female	69	No	junior high and above	Be married	Yes	47	Never	#	#	#	10000-29999	Live with family or friends	Farmer or tea grower	Never	Never	No	No	No	No	No	No	No	No	*	No	More than half the days	More than half the days	Several Days	More than half the days	Several Days	Several Days	Nearly every day	Several Days	Not at all	<6hours	severe	moderate	None	Moderately Satisfied	A Little	Not at all	Not at all	Strongly agree	Strongly agree	Very strongly agree	Strongly agree	Strongly agree	Mildly agree	Very strongly agree
female	58	No	elementary	Be married	Yes	50	Never	#	#	#	<10000	Live with family or friends	Farmer or tea grower	Never	Never	No	No	No	No	No	No	No	No	*	No	Not at all	Not at all	Not at all	Not at all	Not at all	Not at all	Several Days	Not at all	Not at all	7-9hours	Mild	None	None	Dissatisfied	Not at all	Not at all	Not at all	Strongly agree	Very strongly agree	Strongly agree	Strongly agree	Very strongly agree	Very strongly agree	Very strongly agree
female	56	No	elementary	Be married	Yes	51	Yes	Green tea	6-7 times/week	25	10000-29999	Live with family or friends	housewife	Never	Never	No	No	No	No	No	No	No	No	*	No	Not at all	Not at all	Several Days	Several Days	Not at all	Not at all	Not at all	Not at all	Not at all	<6hours	moderate	None	moderate	Dissatisfied	Not at all	Not at all	Not at all	Strongly agree	Strongly agree	Very strongly agree	Strongly agree	Strongly agree	Very strongly agree	Very strongly agree
female	60	No	elementary	Be married	Yes	48	Never	#	#	#	<10000	Live with family or friends	Farmer or tea grower	Never	Never	No	No	No	No	No	No	No	No	*	No	Not at all	Not at all	Not at all	Not at all	Not at all	Not at all	Not at all	Not at all	Not at all	<6hours	moderate	Mild	moderate	Dissatisfied	Not at all	Not at all	Not at all	Strongly agree	Mildly agree	Very strongly agree	Mildly agree	Mildly agree	Mildly agree	Strongly agree
female	56	No	junior high and above	Be married	Yes	49	Never	#	#	#	10000-29999	Live with family or friends	housewife	Never	Never	No	No	No	No	No	No	No	No	*	No	Not at all	Not at all	Not at all	Several Days	Not at all	Not at all	Several Days	Not at all	Not at all	6-7hours	None	None	None	Dissatisfied	Not at all	Not at all	Not at all	Strongly agree	Strongly agree	Strongly agree	Very strongly agree	Very strongly agree	Strongly agree	Very strongly agree
female	58	No	elementary	Be married	Yes	50	Yes	Green tea	6-7 times/week	25	<10000	Live with family or friends	Farmer or tea grower	Never	Never	Yes	No	No	No	No	No	No	No	*	No	More than half the days	More than half the days	Several Days	Several Days	More than half the days	More than half the days	Several Days	More than half the days	Not at all	6-7hours	None	None	None	Dissatisfied	Not at all	Not at all	Not at all	Strongly agree	Strongly agree	Very strongly agree	Very strongly agree	Mildly agree	Very strongly agree	Strongly agree
female	57	No	junior high and above	Be married	Yes	48	Yes	Green tea	6-7 times/week	35	<10000	Live with family or friends	Farmer or tea grower	At least once a month	Never	No	No	No	No	No	No	No	No	*	No	Not at all	Not at all	Several Days	Several Days	Not at all	Not at all	Not at all	Not at all	Not at all	<6hours	Mild	None	None	Very Satisfied	Not at all	Not at all	Not at all	Strongly agree	Strongly agree	Mildly agree	Strongly agree	Mildly agree	Strongly agree	Strongly agree
female	60	No	junior high and above	Be married	Yes	51	Never	#	#	#	<10000	Live with family or friends	Farmer or tea grower	Never	Never	No	No	No	No	No	No	No	No	*	No	Nearly every day	More than half the days	Several Days	More than half the days	More than half the days	Not at all	Nearly every day	Several Days	Not at all	7-9hours	Mild	None	Mild	Very Satisfied	Not at all	Not at all	Not at all	Strongly agree	Mildly agree	Strongly agree	Mildly agree	Strongly agree	Mildly agree	Very strongly agree
female	71	No	Illiterate	Be married	Yes	53	Yes	Green tea	6-7 times/week	50	<10000	Live with family or friends	Farmer or tea grower	Never	Never	No	No	No	No	No	No	No	No	*	No	Not at all	Not at all	Not at all	Several Days	Not at all	Not at all	Not at all	Not at all	Not at all	6-7hours	Mild	None	None	Very Satisfied	Not at all	Not at all	Not at all	Strongly agree	Strongly agree	Strongly agree	Very strongly agree	Mildly agree	Strongly agree	Strongly agree
female	71	No	Illiterate	Be married	Yes	51	Never	#	#	#	10000-29999	Live with family or friends	Farmer or tea grower	Never	Never	No	No	No	No	No	No	No	No	*	No	Nearly every day	Nearly every day	Nearly every day	Nearly every day	Several Days	Nearly every day	More than half the days	Nearly every day	More than half the days	6-7hours	Mild	Mild	None	Very Satisfied	Not at all	Not at all	Not at all	Strongly agree	Strongly agree	Very strongly agree	Strongly agree	Mildly agree	Very strongly agree	Very strongly agree
female	66	No	junior high and above	Be married	Yes	51	Never	#	#	#	30000-80000	Live with family or friends	housewife	Never	Never	Yes	No	No	No	No	No	No	No	*	No	Not at all	Not at all	Not at all	Several Days	Not at all	Not at all	Several Days	Not at all	Not at all	<6hours	None	None	None	Very Satisfied	Not at all	Not at all	Not at all	Strongly agree	Strongly agree	Very strongly agree	Strongly agree	Mildly agree	Strongly agree	Mildly agree
female	54	No	junior high and above	Be married	Yes	46	Yes	Green tea	6-7 times/week	25	10000-29999	Live with family or friends	Farmer or tea grower	At least once a month	Never	Yes	No	No	No	No	No	No	No	*	No	Not at all	Not at all	Not at all	Not at all	Several Days	Not at all	Not at all	Not at all	Not at all	7-9hours	None	None	None	Very Satisfied	Not at all	Not at all	Not at all	Strongly agree	Strongly agree	Mildly agree	Mildly agree	Strongly agree	Very strongly agree	Strongly agree
female	73	No	Illiterate	Be married	Yes	63	Yes	Green tea	6-7 times/week	43	<10000	Live with family or friends	Farmer or tea grower	Never	Never	Yes	No	No	No	No	No	No	No	*	No	Not at all	Not at all	Several Days	Several Days	Not at all	Not at all	Not at all	Not at all	Not at all	<6hours	None	None	None	Very Satisfied	Not at all	Not at all	Not at all	Strongly agree	Mildly agree	Strongly agree	Mildly agree	Strongly agree	Strongly agree	Very strongly agree
female	65	No	Illiterate	Be married	Yes	51	Yes	Green tea	6-7 times/week	25	10000-29999	Live with family or friends	Farmer or tea grower	Never	Never	No	No	No	No	No	No	No	No	*	No	Not at all	Not at all	Several Days	Not at all	Several Days	Not at all	Not at all	Not at all	Not at all	<6hours	None	None	None	Very Satisfied	Not at all	Not at all	Not at all	Strongly agree	Strongly agree	Very strongly agree	Mildly agree	Mildly agree	Strongly agree	Strongly agree
female	67	No	elementary	Be married	Yes	54	Yes	Green tea	6-7 times/week	30	10000-29999	Live with family or friends	Farmer or tea grower	Never	Yes	No	No	No	No	No	No	No	No	*	No	Not at all	Not at all	Several Days	Not at all	Several Days	Not at all	Several Days	Not at all	Not at all	7-9hours	None	None	None	Very Satisfied	Not at all	Not at all	Not at all	Strongly agree	Strongly agree	Mildly agree	Very strongly agree	Strongly agree	Mildly agree	Strongly agree
female	59	No	Illiterate	Be married	Yes	50	Never	#	#	#	10000-29999	Live alone	Have retired	At least once a month	Never	No	No	No	No	No	No	No	No	*	No	Not at all	Not at all	Not at all	Not at all	Not at all	Not at all	Several Days	Not at all	Not at all	7-9hours	None	None	None	Very Satisfied	Not at all	Not at all	Not at all	Strongly agree	Mildly agree	Strongly agree	Strongly agree	Mildly agree	Strongly agree	Mildly agree
female	52	No	elementary	Be married	Yes	48	Never	#	#	#	10000-29999	Live with family or friends	Farmer or tea grower	Never	Never	Yes	No	No	No	No	No	No	Yes	Chronic gastritis	No	Several Days	More than half the days	Several Days	More than half the days	Several Days	Several Days	Several Days	Several Days	Several Days	7-9hours	None	Mild	Mild	Very Satisfied	Not at all	Not at all	Not at all	Strongly agree	Mildly agree	Mildly agree	Very strongly agree	Strongly agree	Strongly agree	Strongly agree
female	65	No	Illiterate	Be married	Yes	58	Never	#	#	#	<10000	Live with family or friends	Farmer or tea grower	Never	Never	Yes	No	No	No	No	No	No	No	*	No	Not at all	Not at all	Not at all	Several Days	Several Days	Not at all	Not at all	Not at all	Not at all	6-7hours	Mild	None	Mild	Satisfied	Not at all	Not at all	Not at all	Strongly agree	Mildly agree	Strongly agree	Strongly agree	Mildly agree	Very strongly agree	Strongly agree
female	61	No	elementary	Be married	Yes	50	Yes	Green tea	6-7 times/week	40	<10000	Live with family or friends	Farmer or tea grower	Never	Never	Yes	No	No	No	No	No	No	No	*	No	Not at all	Not at all	Several Days	Several Days	Not at all	Not at all	Not at all	Not at all	Not at all	<6hours	Mild	Mild	Mild	Satisfied	Not at all	Not at all	Not at all	Strongly agree	Mildly agree	Strongly agree	Strongly agree	Mildly agree	Strongly agree	Strongly agree
female	56	No	elementary	Be married	Yes	52	Yes	Green tea	6-7 times/week	35	<80000	Live with family or friends	Farmer or tea grower	Never	Never	Yes	No	No	No	No	No	No	No	*	No	Not at all	Not at all	Several Days	Several Days	Several Days	Not at all	Not at all	Not at all	Not at all	<6hours	Mild	None	None	Satisfied	Not at all	Not at all	Not at all	Strongly agree	Mildly agree	Strongly agree	Mildly agree	Strongly agree	Strongly agree	Mildly agree
female	71	No	junior high and above	Be married	Yes	51	Yes	Green tea	6-7 times/week	40	10000-29999	Live with family or friends	Farmer or tea grower	Never	Never	No	No	No	No	No	No	No	No	*	No	Not at all	Not at all	Several Days	Not at all	Not at all	Not at all	Not at all	Not at all	Not at all	7-9hours	Mild	Mild	None	Satisfied	Not at all	Not at all	Not at all	Strongly agree	Very strongly agree	Very strongly agree	Very strongly agree	Very strongly agree	Strongly agree	Very strongly agree
female	55	No	elementary	Be married	Yes	45	Yes	Green tea	6-7 times/week	30	10000-29999	Live with family or friends	Farmer or tea grower	Never	Never	Yes	No	No	No	No	No	No	No	*	No	Not at all	Not at all	Not at all	Not at all	Not at all	Not at all	Several Days	Not at all	Not at all	6-7hours	Mild	None	None	Satisfied	Not at all	Not at all	Not at all	Strongly agree	Strongly agree	Strongly agree	Strongly agree	Strongly agree	Very strongly agree	Strongly agree
female	63	No	junior high and above	Be married	Yes	50	Yes	Green tea	6-7 times/week	30	<10000	Live alone	housewife	At least once a week	Never	No	No	No	No	No	No	No	Yes	Myocardial ischemia	No	Not at all	Not at all	Not at all	Not at all	More than half the days	Several Days	Not at all	Not at all	Not at all	6-7hours	Mild	None	moderate	Satisfied	Not at all	Not at all	Not at all	Strongly agree	Very strongly agree	Very strongly agree	Mildly agree	Strongly agree	Very strongly agree	Very strongly agree
female	64	No	elementary	Be married	Yes	42	Yes	Green tea	6-7 times/week	50	10000-29999	Live with family or friends	Have retired	Never	Never	No	No	No	No	No	No	No	No	*	No	Not at all	Not at all	Nearly every day	Not at all	Not at all	Not at all	Not at all	Not at all	Not at all	<6hours	moderate	moderate	moderate	Satisfied	Not at all	Not at all	Not at all	Strongly agree	Mildly agree	Strongly agree	Strongly agree	Very strongly agree	Mildly agree	Mildly agree
female	75	No	Illiterate	Be married	Yes	52	Yes	Green tea	6-7 times/week	50	<10000	Live with family or friends	housewife	Never	Never	Yes	No	No	No	No	No	No	No	*	No	Not at all	Not at all	Several Days	Not at all	Not at all	Not at all	Several Days	Not at all	Not at all	<6hours	None	None	None	Satisfied	Not at all	Not at all	Not at all	Strongly agree	Mildly agree	Mildly agree	Mildly agree	Mildly agree	Very strongly agree	Very strongly agree
female	48	No	junior high and above	Be married	Yes	42	Yes	Green tea	6-7 times/week	30	10000-29999	Live with family or friends	housewife	Never	Never	Yes	No	No	No	No	No	No	No	*	No	Not at all	Not at all	Not at all	Not at all	Not at all	Not at all	Not at all	Not at all	Not at all	7-9hours	None	None	None	Satisfied	Not at all	Not at all	Not at all	Strongly agree	Strongly agree	Strongly agree	Mildly agree	Mildly agree	Mildly agree	Very strongly agree
female	56	No	elementary	Be married	Yes	52	Yes	Green tea	6-7 times/week	30	10000-29999	Live with family or friends	Farmer or tea grower	At least once a week	Never	No	No	No	No	No	No	No	No	*	No	Not at all	Not at all	Several Days	Not at all	Several Days	Not at all	Several Days	Not at all	Not at all	6-7hours	None	None	None	Satisfied	Not at all	Not at all	Not at all	Strongly agree	Strongly agree	Mildly agree	Strongly agree	Strongly agree	Very strongly agree	Very strongly agree
female	60	No	junior high and above	Be married	Yes	49	Never	#	#	#	<10000	Live with family or friends	Farmer or tea grower	Never	Never	No	No	No	No	No	No	No	No	*	No	Not at all	Not at all	Not at all	Several Days	Not at all	Not at all	Not at all	Not at all	Not at all	7-9hours	None	None	None	Satisfied	Not at all	Not at all	Not at all	Strongly agree	Very strongly agree	Very strongly agree	Strongly agree	Strongly agree	Strongly agree	Strongly agree
female	55	Yes	junior high and above	Be married	Yes	43	Never	#	#	#	<10000	Live with family or friends	Farmer or tea grower	Never	Never	Yes	No	No	No	No	No	No	No	*	No	Not at all	Not at all	Several Days	Several Days	Not at all	Not at all	Not at all	Not at all	Not at all	6-7hours	None	None	None	Satisfied	Not at all	Not at all	Not at all	Strongly agree	Strongly agree	Very strongly agree	Strongly agree	Mildly agree	Strongly agree	Strongly agree
female	49	No	elementary	divorce	Yes	42	Never	#	#	#	<10000	Live with family or friends	Farmer or tea grower	Never	Never	Yes	No	No	No	No	No	No	No	*	No	Not at all	Not at all	Not at all	Not at all	Not at all	Not at all	Several Days	Not at all	Not at all	7-9hours	None	None	None	Satisfied	Not at all	Not at all	Not at all	Strongly agree	Mildly agree	Strongly agree	Very strongly agree	Very strongly agree	Strongly agree	Mildly agree
female	61	No	junior high and above	Be married	Yes	51	Yes	Green tea	6-7 times/week	40	<10000	Live with family or friends	Farmer or tea grower	Never	Never	No	No	No	No	No	No	No	No	*	No	Not at all	Several Days	Not at all	Not at all	Several Days	Not at all	Not at all	Not at all	Not at all	7-9hours	None	None	None	Satisfied	Not at all	Not at all	Not at all	Strongly agree	Mildly agree	Very strongly agree	Mildly agree	Mildly agree	Strongly agree	Very strongly agree
female	65	No	Illiterate	Be married	Yes	48	Yes	Green tea	6-7 times/week	25	<10000	Live with family or friends	Farmer or tea grower	Never	Never	No	No	No	No	No	No	No	No	*	No	Not at all	Not at all	Several Days	Not at all	Several Days	Not at all	Several Days	Not at all	Not at all	6-7hours	None	Mild	Mild	Satisfied	Not at all	Not at all	Not at all	Strongly agree	Mildly agree	Strongly agree	Mildly agree	Very strongly agree	Strongly agree	Very strongly agree
female	54	No	junior high and above	Be married	Yes	50	Never	#	#	#	10000-29999	Live with family or friends	Farmer or tea grower	Never	Never	No	No	No	No	No	No	No	No	*	No	Not at all	Not at all	Not at all	Several Days	Not at all	Not at all	Not at all	Not at all	Not at all	7-9hours	None	None	None	Satisfied	Not at all	Not at all	Not at all	Strongly agree	Strongly agree	Mildly agree	Mildly agree	Mildly agree	Strongly agree	Strongly agree
female	55	No	Illiterate	Be married	Yes	52	Never	#	#	#	10000-29999	Live with family or friends	Farmer or tea grower	Never	Never	No	No	No	No	No	No	No	No	*	No	Not at all	Not at all	Several Days	Several Days	Not at all	Not at all	Not at all	Not at all	Not at all	7-9hours	None	None	None	Satisfied	Not at all	Not at all	Not at all	Strongly agree	Mildly agree	Mildly agree	Strongly agree	Strongly agree	Strongly agree	Very strongly agree
female	64	No	Illiterate	Be married	Yes	49	Never	#	#	#	10000-29999	Live with family or friends	Farmer or tea grower	Never	Never	No	No	No	No	No	No	No	No	*	No	Several Days	Not at all	Nearly every day	Not at all	Several Days	Not at all	Not at all	Not at all	Not at all	6-7hours	None	moderate	None	Satisfied	Not at all	Not at all	Not at all	Strongly agree	Very strongly agree	Strongly agree	Very strongly agree	Strongly agree	Very strongly agree	Very strongly agree
female	57	No	elementary	Be married	Yes	52	Never	#	#	#	10000-29999	Live with family or friends	Farmer or tea grower	Never	Never	No	No	No	No	No	No	No	No	*	No	More than half the days	More than half the days	More than half the days	Several Days	Nearly every day	Several Days	Nearly every day	Several Days	Not at all	7-9hours	None	None	None	Satisfied	Not at all	Not at all	Not at all	Strongly agree	Strongly agree	Very strongly agree	Strongly agree	Mildly agree	Mildly agree	Mildly agree
female	66	No	elementary	Be married	Yes	48	Never	#	#	#	10000-29999	Live with family or friends	Farmer or tea grower	Never	Never	Yes	No	No	No	No	No	No	No	*	No	Several Days	Several Days	Several Days	Not at all	Several Days	Not at all	Several Days	Not at all	Not at all	6-7hours	None	None	None	Satisfied	Not at all	Not at all	Not at all	Strongly agree	Mildly agree	Mildly agree	Strongly agree	Strongly agree	Strongly agree	Mildly agree
female	70	No	elementary	Be married	Yes	47	Never	#	#	#	10000-29999	Live with family or friends	Farmer or tea grower	Never	Never	No	No	No	No	No	No	No	No	*	No	Not at all	Not at all	Not at all	Not at all	Not at all	Not at all	Several Days	Not at all	Not at all	7-9hours	None	None	None	Satisfied	Not at all	Not at all	Not at all	Strongly agree	Strongly agree	Very strongly agree	Strongly agree	Mildly agree	Strongly agree	Very strongly agree
female	50	No	junior high and above	Be married	Yes	46	Yes	Green tea	6-7 times/week	30	10000-29999	Live with family or friends	Farmer or tea grower	Never	Never	No	No	No	No	No	No	No	No	*	No	Not at all	Not at all	Not at all	Several Days	Not at all	Not at all	Several Days	Not at all	Not at all	7-9hours	None	None	None	Satisfied	Not at all	Not at all	Not at all	Strongly agree	Mildly agree	Very strongly agree	Very strongly agree	Strongly agree	Very strongly agree	Very strongly agree
female	58	No	junior high and above	Be married	Yes	50	Yes	Green tea	6-7 times/week	25	10000-29999	Live with family or friends	Farmer or tea grower	Never	Never	Yes	No	No	No	No	No	No	No	*	No	Several Days	Several Days	Several Days	Not at all	Several Days	Not at all	Several Days	Several Days	Not at all	6-7hours	None	None	None	Satisfied	Not at all	Not at all	Not at all	Strongly agree	Mildly agree	Strongly agree	Very strongly agree	Mildly agree	Very strongly agree	Very strongly agree
female	60	No	junior high and above	Be married	Yes	50	Yes	Green tea	6-7 times/week	30	10000-29999	Live with family or friends	Farmer or tea grower	Never	Never	No	No	No	No	No	No	No	No	*	No	Not at all	Not at all	Not at all	Several Days	Several Days	Not at all	Not at all	Not at all	Not at all	7-9hours	None	None	None	Satisfied	Not at all	Not at all	Not at all	Strongly agree	Very strongly agree	Very strongly agree	Strongly agree	Strongly agree	Very strongly agree	Strongly agree
female	62	No	junior high and above	Be married	Yes	49	Yes	Green tea	6-7 times/week	30	10000-29999	Live with family or friends	Farmer or tea grower	Never	Never	Yes	No	No	No	No	No	No	No	*	No	Not at all	Not at all	Not at all	Not at all	Not at all	Not at all	Not at all	Not at all	Not at all	6-7hours	None	None	None	Satisfied	Not at all	Not at all	Not at all	Strongly agree	Strongly agree	Very strongly agree	Mildly agree	Very strongly agree	Mildly agree	Mildly agree
female	66	No	Illiterate	Be married	Yes	45	Yes	Green tea	6-7 times/week	30	10000-29999	Live with family or friends	Farmer or tea grower	Never	Never	No	No	No	No	No	No	No	No	*	No	Not at all	Not at all	Not at all	Several Days	Several Days	Not at all	Several Days	Not at all	Not at all	6-7hours	None	None	None	Satisfied	Not at all	Not at all	Not at all	Strongly agree	Mildly agree	Very strongly agree	Strongly agree	Mildly agree	Very strongly agree	Very strongly agree
female	75	No	Illiterate	Be married	Yes	49	Yes	Green tea	6-7 times/week	50	10000-29999	Live with family or friends	Farmer or tea grower	Never	Never	Yes	No	No	No	No	No	No	No	*	No	Not at all	Not at all	Not at all	Several Days	Not at all	Not at all	Not at all	Not at all	Not at all	7-9hours	None	None	None	Satisfied	Not at all	Not at all	Not at all	Strongly agree	Mildly agree	Mildly agree	Strongly agree	Strongly agree	Strongly agree	Mildly agree
female	59	No	elementary	Be married	Yes	48	Yes	Green tea	6-7 times/week	40	10000-29999	Live with family or friends	Farmer or tea grower	Never	Never	No	No	No	No	No	No	No	No	*	No	Several Days	Several Days	Not at all	Not at all	Not at all	Not at all	Not at all	Not at all	Not at all	7-9hours	None	None	None	Satisfied	Not at all	Not at all	Not at all	Strongly agree	Strongly agree	Very strongly agree	Very strongly agree	Strongly agree	Very strongly agree	Very strongly agree
female	59	No	elementary	Be married	Yes	51	Yes	Green tea	6-7 times/week	30	10000-29999	Live with family or friends	Farmer or tea grower	Never	Never	No	No	No	No	No	No	No	No	*	No	Not at all	Not at all	Not at all	Not at all	Several Days	Not at all	Several Days	Not at all	Not at all	7-9hours	None	None	None	Satisfied	Not at all	Not at all	Not at all	Strongly agree	Strongly agree	Mildly agree	Very strongly agree	Strongly agree	Strongly agree	Mildly agree
female	61	No	elementary	Be married	Yes	54	Yes	Green tea	6-7 times/week	47	10000-29999	Live with family or friends	Farmer or tea grower	Never	Never	Yes	No	No	No	No	No	No	No	*	No	More than half the days	More than half the days	Several Days	Several Days	Several Days	More than half the days	More than half the days	Several Days	Not at all	7-9hours	None	None	None	Satisfied	Not at all	Not at all	Not at all	Strongly agree	Mildly agree	Very strongly agree	Mildly agree	Strongly agree	Strongly agree	Strongly agree
female	70	No	elementary	Be married	Yes	51	Yes	Green tea	6-7 times/week	54	10000-29999	Live with family or friends	Farmer or tea grower	Never	Never	No	No	No	No	No	No	No	No	*	No	Not at all	Not at all	Not at all	Several Days	Not at all	Not at all	Not at all	Not at all	Not at all	7-9hours	None	None	None	Satisfied	Not at all	Not at all	Not at all	Strongly agree	Mildly agree	Very strongly agree	Very strongly agree	Strongly agree	Mildly agree	Very strongly agree
female	57	No	junior high and above	Be married	Yes	50	Never	#	#	#	30000-80000	Live with family or friends	Farmer or tea grower	Never	Never	No	No	No	No	No	No	No	No	*	No	Not at all	Not at all	Not at all	Several Days	Not at all	Not at all	Several Days	Not at all	Not at all	6-7hours	None	None	None	Satisfied	Not at all	Not at all	Not at all	Strongly agree	Mildly agree	Mildly agree	Mildly agree	Mildly agree	Very strongly agree	Mildly agree
female	54	Yes	elementary	Be married	Yes	50	Yes	Green tea	6-7 times/week	40	30000-80000	Live with family or friends	Farmer or tea grower	Never	Never	No	No	No	No	No	No	No	No	*	No	Not at all	Not at all	Not at all	Several Days	Not at all	Not at all	Not at all	Not at all	Not at all	7-9hours	None	None	None	Satisfied	Not at all	Not at all	Not at all	Strongly agree	Very strongly agree	Strongly agree	Strongly agree	Very strongly agree	Strongly agree	Very strongly agree
female	67	No	Illiterate	Be married	Yes	53	Never	#	#	#	<10000	Live with family or friends	Farmer or tea grower	Never	Yes	No	No	No	No	No	No	No	No	*	No	Several Days	Several Days	Not at all	Several Days	Not at all	Several Days	Not at all	Not at all	Not at all	>9hours	None	None	None	Satisfied	Not at all	Not at all	Not at all	Strongly agree	Mildly agree	Mildly agree	Strongly agree	Mildly agree	Mildly agree	Strongly agree
female	61	No	junior high and above	Be married	Yes	47	Yes	Green tea	6-7 times/week	30	<10000	Live with family or friends	Have retired	Never	Never	No	No	No	No	No	No	No	No	*	No	Not at all	Not at all	Not at all	Not at all	Not at all	Not at all	Several Days	Not at all	Not at all	6-7hours	None	None	None	Satisfied	Not at all	Not at all	Not at all	Strongly agree	Strongly agree	Very strongly agree	Strongly agree	Very strongly agree	Strongly agree	Very strongly agree
female	66	No	junior high and above	Be married	Yes	56	Never	#	#	#	30000-80000	Live with family or friends	Have retired	Never	Never	No	No	No	No	No	No	No	No	*	No	Not at all	Not at all	Not at all	Several Days	Not at all	Not at all	Not at all	Not at all	Not at all	7-9hours	None	None	None	Satisfied	Not at all	Not at all	Not at all	Strongly agree	Mildly agree	Strongly agree	Strongly agree	Mildly agree	Mildly agree	Mildly agree
female	67	No	junior high and above	Be married	Yes	45	Never	#	#	#	10000-29999	Live with family or friends	Farmer or tea grower	Never	Never	No	No	No	No	No	No	No	Yes	hyperlipemia	No	Not at all	Not at all	Several Days	Not at all	Not at all	Not at all	Not at all	Not at all	Not at all	7-9hours	None	None	None	Satisfied	Not at all	Not at all	Not at all	Strongly agree	Very strongly agree	Very strongly agree	Very strongly agree	Strongly agree	Very strongly agree	Mildly agree
female	67	No	junior high and above	Be married	Yes	46	Never	#	#	#	<10000	Live with family or friends	Farmer or tea grower	Never	Never	No	No	No	No	No	No	No	No	*	No	Not at all	Not at all	Nearly every day	Not at all	Not at all	Not at all	Not at all	Not at all	Not at all	<6hours	Mild	Mild	Mild	Moderately Satisfied	Not at all	Not at all	Not at all	Strongly agree	Strongly agree	Strongly agree	Mildly agree	Strongly agree	Strongly agree	Strongly agree
female	61	No	elementary	Be married	Yes	52	Never	#	#	#	10000-29999	Live with family or friends	Farmer or tea grower	Never	Never	No	No	No	No	No	No	No	No	*	No	Several Days	Several Days	Nearly every day	Several Days	More than half the days	Not at all	Several Days	Several Days	Not at all	6-7hours	Mild	severe	moderate	Moderately Satisfied	Not at all	Not at all	Not at all	Strongly agree	Strongly agree	Mildly agree	Very strongly agree	Very strongly agree	Mildly agree	Mildly agree
female	58	No	junior high and above	Be married	Yes	50	Yes	Green tea	6-7 times/week	40	10000-29999	Live with family or friends	Farmer or tea grower	Never	Never	No	No	No	No	No	No	No	No	*	No	Not at all	Not at all	Several Days	Several Days	Not at all	Not at all	Not at all	Not at all	Not at all	<6hours	Mild	None	Mild	Moderately Satisfied	Not at all	Not at all	Not at all	Strongly agree	Very strongly agree	Mildly agree	Mildly agree	Mildly agree	Mildly agree	Very strongly agree
female	66	No	junior high and above	Be married	Yes	50	Yes	Green tea	6-7 times/week	40	10000-29999	Live with family or friends	Farmer or tea grower	At least once a week	Never	No	No	No	No	No	No	No	No	*	No	Not at all	Not at all	Not at all	Several Days	Not at all	Not at all	Not at all	Not at all	Not at all	6-7hours	None	None	Mild	Moderately Satisfied	Not at all	Not at all	Not at all	Strongly agree	Mildly agree	Strongly agree	Very strongly agree	Strongly agree	Strongly agree	Strongly agree
female	73	No	Illiterate	Be married	Yes	51	Yes	Green tea	6-7 times/week	40	<10000	Live with family or friends	Farmer or tea grower	Never	Never	Yes	No	No	No	No	No	No	No	*	No	Not at all	Not at all	Not at all	Not at all	Not at all	Not at all	Not at all	Not at all	Not at all	<6hours	None	Mild	Mild	Moderately Satisfied	Not at all	Not at all	Not at all	Strongly agree	Mildly agree	Strongly agree	Very strongly agree	Mildly agree	Mildly agree	Strongly agree
female	55	No	elementary	Be married	Yes	48	Yes	Green tea	6-7 times/week	30	10000-29999	Live with family or friends	Farmer or tea grower	Never	Never	No	No	No	No	No	No	No	No	*	No	Not at all	Not at all	Not at all	Not at all	Not at all	Not at all	Several Days	Not at all	Not at all	6-7hours	None	None	None	Moderately Satisfied	Not at all	Not at all	Not at all	Strongly agree	Very strongly agree	Strongly agree	Mildly agree	Strongly agree	Very strongly agree	Strongly agree
female	57	No	junior high and above	Be married	Yes	53	Never	#	#	#	30000-80000	Live with family or friends	Farmer or tea grower	Never	Never	Yes	No	No	No	No	No	No	No	*	No	Not at all	Not at all	Several Days	Several Days	Not at all	Not at all	Not at all	Not at all	Not at all	7-9hours	None	None	None	Moderately Satisfied	Not at all	Not at all	Not at all	Strongly agree	Very strongly agree	Very strongly agree	Very strongly agree	Strongly agree	Very strongly agree	Mildly agree
female	58	No	junior high and above	Be married	Yes	55	Never	#	#	#	<10000	Live with family or friends	Farmer or tea grower	Never	Never	No	No	No	No	No	No	No	Yes	Lumbar disc herniation	No	Not at all	Not at all	Several Days	Not at all	Not at all	Not at all	Not at all	Not at all	Not at all	<6hours	Mild	Mild	moderate	Dissatisfied	A Little	A Little	Somewhat	Strongly agree	Strongly agree	Very strongly agree	Strongly agree	Mildly agree	Very strongly agree	Mildly agree
female	64	No	elementary	Be married	Yes	47	Never	#	#	#	<10000	Live with family or friends	Farmer or tea grower	Never	Never	No	No	No	No	No	No	No	No	*	No	Not at all	Not at all	More than half the days	Not at all	Not at all	Not at all	Not at all	Not at all	Not at all	<6hours	moderate	Mild	moderate	Dissatisfied	Not at all	A Little	Somewhat	Strongly agree	Mildly agree	Mildly agree	Mildly agree	Strongly agree	Very strongly agree	Strongly agree
female	70	No	elementary	Be married	Yes	52	Yes	Green tea	6-7 times/week	40	10000-29999	Live with family or friends	Farmer or tea grower	Never	Never	Yes	No	No	No	No	No	No	No	*	No	Not at all	Not at all	Several Days	Several Days	Not at all	Not at all	Several Days	Several Days	Not at all	<6hours	Mild	Mild	Mild	Dissatisfied	Somewhat	Somewhat	Somewhat	Strongly agree	Mildly agree	Very strongly agree	Mildly agree	Strongly agree	Mildly agree	Mildly agree
female	61	No	Illiterate	Be married	Yes	50	Never	#	#	#	10000-29999	Live with family or friends	Farmer or tea grower	Never	Never	Yes	No	No	No	No	No	No	No	*	No	Not at all	Not at all	Several Days	Not at all	Several Days	Not at all	Several Days	Not at all	Not at all	7-9hours	Mild	None	Mild	Satisfied	Not at all	Not at all	A Little	Very strongly disagree	Very strongly disagree	Very strongly disagree	Strongly disagree	Strongly disagree	Strongly disagree	Strongly disagree
female	62	No	Illiterate	Be married	Yes	50	Yes	Green tea	6-7 times/week	40	10000-29999	Live with family or friends	Farmer or tea grower	Never	Never	No	No	No	No	No	No	No	No	*	No	Not at all	Not at all	Several Days	Several Days	Several Days	Not at all	Not at all	Not at all	Not at all	7-9hours	None	None	None	Satisfied	A Little	Not at all	Not at all	Very strongly disagree	Strongly disagree	Strongly disagree	Very strongly disagree	Strongly disagree	Strongly disagree	Very strongly disagree
female	72	No	elementary	Be married	Yes	48	Yes	Green tea	6-7 times/week	32	<10000	Live alone	housewife	Never	Never	No	No	No	No	No	No	No	No	*	No	Not at all	Nearly every day	Nearly every day	Not at all	Not at all	Several Days	Not at all	Not at all	Not at all	<6hours	Mild	None	None	Very Satisfied	Not at all	Not at all	Not at all	Very strongly disagree	Strongly disagree	Strongly disagree	Very strongly disagree	Very strongly disagree	Very strongly disagree	Strongly disagree
female	60	Yes	junior high and above	Be married	Yes	43	Yes	Green tea	6-7 times/week	30	10000-29999	Live with family or friends	Farmer or tea grower	Never	Never	No	No	No	No	No	No	No	No	*	No	Not at all	Not at all	Not at all	Several Days	Several Days	Not at all	Not at all	Not at all	Not at all	6-7hours	None	None	Mild	Very Satisfied	Not at all	Not at all	Not at all	Very strongly disagree	Mildly disagree	Mildly disagree	Strongly disagree	Strongly disagree	Strongly disagree	Strongly disagree
female	73	No	elementary	Be bereaved of one's spouse	Yes	50	Never	#	#	#	<10000	Live alone	housewife	Never	Never	Yes	No	No	No	No	No	No	No	*	No	Several Days	Several Days	Several Days	Several Days	Not at all	Not at all	Not at all	Not at all	Not at all	<6hours	Mild	Mild	Mild	Dissatisfied	A Little	A Little	A Little	Mildly disagree	Neutral	Mildly agree	Neutral	Mildly disagree	Neutral	Mildly agree
female	61	No	junior high and above	Be married	Yes	50	Never	#	#	#	<10000	Live with family or friends	housewife	Never	Never	No	No	No	No	No	No	No	No	*	No	Several Days	Several Days	Several Days	Several Days	Not at all	Not at all	Not at all	Not at all	Not at all	<6hours	Mild	Mild	Mild	Dissatisfied	A Little	A Little	A Little	Mildly disagree	Strongly disagree	Neutral	Neutral	Mildly disagree	Neutral	Neutral
female	64	No	elementary	Be married	Yes	50	Yes	Green tea	6-7 times/week	30	10000-29999	Live with family or friends	housewife	Never	Never	No	No	No	No	No	No	No	No	*	No	Several Days	Several Days	Several Days	Several Days	Not at all	Not at all	Several Days	Several Days	Not at all	<6hours	Mild	Mild	Mild	Dissatisfied	A Little	A Little	A Little	Mildly disagree	Mildly disagree	Mildly agree	Mildly agree	Mildly disagree	Mildly disagree	Strongly disagree
female	60	No	elementary	Be married	Yes	55	Yes	Green tea	6-7 times/week	20	10000-29999	Live with family or friends	Farmer or tea grower	At least once a week	Never	No	No	No	No	No	No	No	No	*	No	Not at all	Not at all	Nearly every day	Not at all	Not at all	Not at all	Not at all	Not at all	Not at all	<6hours	Mild	Mild	None	Dissatisfied	A Little	A Little	A Little	Mildly disagree	Neutral	Neutral	Neutral	Mildly disagree	Mildly agree	Mildly agree
female	58	No	junior high and above	Be married	Yes	47	Never	#	#	#	10000-29999	Live with family or friends	Have retired	Never	Never	No	No	No	No	No	No	No	No	*	No	Not at all	Several Days	Several Days	Several Days	Not at all	Not at all	Not at all	Not at all	Not at all	6-7hours	Mild	None	Mild	Dissatisfied	A Little	A Little	A Little	Mildly disagree	Mildly disagree	Neutral	Mildly disagree	Neutral	Mildly disagree	Mildly disagree
female	64	No	elementary	Be married	Yes	50	Never	#	#	#	10000-29999	Live with family or friends	Have retired	Never	Never	Yes	No	No	No	No	No	No	No	*	No	Not at all	Not at all	Several Days	Several Days	Not at all	Not at all	Not at all	Not at all	Not at all	<6hours	Mild	Mild	Mild	Dissatisfied	A Little	A Little	A Little	Mildly disagree	Strongly disagree	Neutral	Mildly agree	Strongly disagree	Neutral	Neutral
female	63	No	junior high and above	Be married	Yes	50	Never	#	#	#	<10000	Live with family or friends	Farmer or tea grower	Never	Never	No	No	No	No	No	No	No	No	*	No	More than half the days	Several Days	Several Days	More than half the days	Several Days	Not at all	More than half the days	Several Days	Not at all	<6hours	moderate	moderate	Mild	Satisfied	A Little	A Little	A Little	Mildly disagree	Strongly disagree	Mildly disagree	Mildly disagree	Mildly disagree	Neutral	Mildly disagree
female	62	No	junior high and above	Be married	Yes	52	Never	#	#	#	<10000	Live with family or friends	Farmer or tea grower	Never	Never	Yes	No	No	No	No	No	No	No	*	No	Not at all	Not at all	Not at all	Several Days	Not at all	Not at all	Several Days	Not at all	Not at all	6-7hours	Mild	Mild	moderate	Moderately Satisfied	A Little	A Little	A Little	Mildly disagree	Neutral	Mildly disagree	Neutral	Neutral	Neutral	Neutral
female	71	No	Illiterate	Be married	Yes	50	Never	#	#	#	<10000	Live with family or friends	Farmer or tea grower	Never	Never	Yes	No	No	No	No	No	No	No	*	No	Not at all	Not at all	Not at all	Not at all	Not at all	Not at all	Several Days	Not at all	Not at all	<6hours	Mild	Mild	Mild	Moderately Satisfied	A Little	A Little	A Little	Mildly disagree	Mildly disagree	Neutral	Neutral	Neutral	Neutral	Mildly disagree
female	60	No	elementary	Be married	Yes	50	Yes	Green tea	6-7 times/week	25	<10000	Live with family or friends	Farmer or tea grower	Never	Never	Yes	No	No	No	No	No	No	No	*	No	Not at all	Not at all	Not at all	Several Days	Not at all	Not at all	Not at all	Not at all	Not at all	<6hours	Mild	Mild	Mild	Moderately Satisfied	A Little	A Little	A Little	Mildly disagree	Strongly disagree	Mildly agree	Mildly agree	Neutral	Mildly agree	Mildly agree
female	67	No	elementary	Be married	Yes	53	Never	#	#	#	<10000	Live with family or friends	Have retired	Never	Never	No	No	No	No	No	No	No	No	*	No	Several Days	Several Days	Several Days	Several Days	Not at all	Not at all	Not at all	Not at all	Not at all	<6hours	Mild	Mild	Mild	Moderately Satisfied	A Little	A Little	A Little	Mildly disagree	Mildly disagree	Neutral	Neutral	Strongly disagree	Mildly agree	Mildly agree
female	66	No	elementary	Be married	Yes	53	Never	#	#	#	10000-29999	Live with family or friends	Have retired	Never	Never	No	No	No	No	No	No	No	Yes	Lumbar disc herniation	No	Not at all	Not at all	Not at all	Not at all	Not at all	Not at all	Not at all	Not at all	Not at all	7-9hours	Mild	None	Mild	Moderately Satisfied	A Little	A Little	A Little	Mildly disagree	Mildly disagree	Mildly agree	Neutral	Mildly disagree	Mildly agree	Neutral
female	55	Yes	elementary	Be married	Yes	48	Yes	Green tea	6-7 times/week	30	10000-29999	Live with family or friends	Farmer or tea grower	Never	Never	No	No	No	No	No	No	No	No	*	No	Several Days	Several Days	Not at all	Several Days	Not at all	Not at all	Not at all	Not at all	Not at all	<6hours	severe	moderate	severe	Dissatisfied	Somewhat	A Little	A Little	Mildly disagree	Neutral	Neutral	Mildly agree	Mildly disagree	Mildly disagree	Neutral
female	58	No	Illiterate	Be married	Yes	51	Yes	Green tea	6-7 times/week	25	<10000	Live with family or friends	Farmer or tea grower	Never	Never	No	No	No	No	No	No	No	No	*	No	Several Days	More than half the days	Several Days	More than half the days	More than half the days	Several Days	More than half the days	Several Days	Not at all	7-9hours	None	Mild	None	Very Satisfied	A Little	Not at all	A Little	Mildly disagree	Mildly disagree	Mildly disagree	Neutral	Mildly disagree	Neutral	Mildly disagree
female	67	No	elementary	Be married	Yes	51	Yes	Green tea	6-7 times/week	50	10000-29999	Live with family or friends	Farmer or tea grower	Never	Never	No	No	No	No	No	No	No	No	*	No	Several Days	Several Days	More than half the days	More than half the days	Several Days	More than half the days	Several Days	Several Days	Not at all	<6hours	severe	Very severe	severe	Dissatisfied	much	much	much	Mildly disagree	Neutral	Mildly disagree	Mildly disagree	Mildly disagree	Neutral	Neutral
female	66	No	elementary	Be married	Yes	53	Never	#	#	#	10000-29999	Live with family or friends	Farmer or tea grower	Never	Never	No	No	No	No	No	No	No	No	*	No	More than half the days	More than half the days	Several Days	Several Days	Several Days	Not at all	More than half the days	More than half the days	Not at all	<6hours	moderate	moderate	severe	Very Dissatisfied	much	much	much	Mildly disagree	Mildly disagree	Neutral	Mildly agree	Strongly disagree	Neutral	Mildly agree
female	60	No	Illiterate	Be married	Yes	53	Yes	Green tea	6-7 times/week	40	10000-29999	Live with family or friends	Farmer or tea grower	Never	Never	No	No	No	No	No	No	No	No	*	No	More than half the days	More than half the days	More than half the days	More than half the days	More than half the days	Several Days	Several Days	Several Days	Not at all	<6hours	severe	severe	severe	Moderately Satisfied	much	much	much	Mildly disagree	Neutral	Mildly disagree	Neutral	Neutral	Neutral	Neutral
female	55	No	elementary	Be married	Yes	50	Yes	Green tea	6-7 times/week	30	<10000	Live with family or friends	housewife	At least once a month	Never	No	No	No	No	No	No	No	No	*	No	Not at all	Not at all	Several Days	Not at all	Not at all	Not at all	Several Days	Not at all	Not at all	6-7hours	None	None	Mild	Satisfied	Not at all	A Little	Not at all	Mildly disagree	Mildly disagree	Mildly disagree	Mildly disagree	Mildly disagree	Strongly disagree	Strongly disagree
female	58	No	elementary	Be married	Yes	55	Yes	Green tea	6-7 times/week	25	10000-29999	Live with family or friends	housewife	Never	Never	No	No	No	No	No	No	No	No	*	No	Not at all	Not at all	Several Days	Not at all	Several Days	Not at all	Several Days	Not at all	Not at all	7-9hours	None	Mild	None	Satisfied	Not at all	A Little	Not at all	Mildly disagree	Neutral	Mildly agree	Mildly agree	Mildly disagree	Neutral	Neutral
female	55	No	junior high and above	Be married	Yes	47	Never	#	#	#	<10000	Live with family or friends	Farmer or tea grower	Never	Never	No	No	No	No	No	No	No	No	*	No	Not at all	Not at all	Several Days	Not at all	Not at all	Not at all	Not at all	Not at all	Not at all	6-7hours	None	Mild	None	Satisfied	Not at all	A Little	Not at all	Mildly disagree	Mildly disagree	Mildly disagree	Mildly disagree	Mildly disagree	Mildly disagree	Mildly disagree
female	47	Yes	junior high and above	Be married	Yes	42	Yes	Green tea	6-7 times/week	25	10000-29999	Live with family or friends	housewife	Never	Never	No	No	No	No	No	No	No	No	*	No	Not at all	Not at all	Not at all	Not at all	Several Days	Not at all	Not at all	Not at all	Not at all	7-9hours	None	None	None	Satisfied	A Little	Not at all	Not at all	Mildly disagree	Neutral	Neutral	Mildly disagree	Neutral	Neutral	Neutral
female	61	No	junior high and above	Be married	Yes	50	Yes	Green tea	6-7 times/week	40	<10000	Live with family or friends	Farmer or tea grower	Never	Never	No	No	No	No	No	No	No	No	*	No	More than half the days	Several Days	Several Days	More than half the days	Several Days	Several Days	Several Days	Several Days	Not at all	<6hours	Mild	None	Mild	Very Satisfied	Not at all	Not at all	Not at all	Mildly disagree	Strongly disagree	Mildly disagree	Strongly disagree	Strongly disagree	Mildly disagree	Mildly disagree
female	73	No	Illiterate	Be married	Yes	51	Never	#	#	#	<10000	Live with family or friends	housewife	Never	Never	No	No	No	No	No	No	No	No	*	No	Not at all	Not at all	Not at all	Several Days	Several Days	Not at all	Not at all	Not at all	Not at all	>9hours	None	None	None	Very Satisfied	Not at all	Not at all	Not at all	Mildly disagree	Mildly disagree	Neutral	Mildly disagree	Mildly disagree	Neutral	Neutral
female	60	Yes	junior high and above	Be married	Yes	51	Never	#	#	#	<10000	Live alone	Farmer or tea grower	Never	Never	No	No	No	No	No	No	No	No	*	No	Not at all	Not at all	More than half the days	Several Days	Not at all	Several Days	Several Days	Not at all	Not at all	>9hours	None	None	None	Very Satisfied	Not at all	Not at all	Not at all	Mildly disagree	Mildly disagree	Mildly disagree	Neutral	Neutral	Mildly disagree	Mildly disagree
female	52	No	Illiterate	Be married	Yes	46	Yes	Green tea	6-7 times/week	30	<10000	Live with family or friends	Farmer or tea grower	Never	Never	No	No	No	No	No	No	No	No	*	No	Not at all	Several Days	Not at all	Several Days	Several Days	Not at all	Not at all	Not at all	Not at all	6-7hours	None	None	None	Very Satisfied	Not at all	Not at all	Not at all	Mildly disagree	Strongly disagree	Mildly disagree	Strongly disagree	Neutral	Neutral	Mildly disagree
female	65	No	elementary	Be married	Yes	52	Yes	Green tea	6-7 times/week	35	<10000	Live with family or friends	Farmer or tea grower	Never	Never	No	No	No	No	No	No	No	No	*	No	Not at all	Not at all	Not at all	Not at all	Not at all	Not at all	Several Days	Not at all	Not at all	7-9hours	None	None	None	Very Satisfied	Not at all	Not at all	Not at all	Mildly disagree	Neutral	Mildly disagree	Neutral	Mildly disagree	Neutral	Mildly disagree
female	66	No	elementary	Be married	Yes	52	Never	#	#	#	10000-29999	Live with family or friends	Farmer or tea grower	Never	Never	Yes	No	No	No	No	No	No	No	*	No	Not at all	Not at all	Several Days	Not at all	Not at all	Not at all	Not at all	Not at all	Not at all	7-9hours	None	None	None	Very Satisfied	Not at all	Not at all	Not at all	Mildly disagree	Neutral	Mildly disagree	Neutral	Neutral	Mildly disagree	Neutral
female	59	No	junior high and above	Be married	Yes	42	Yes	Green tea	6-7 times/week	30	10000-29999	Live with family or friends	Farmer or tea grower	Never	Never	No	No	No	No	No	No	No	No	*	No	Several Days	Not at all	Not at all	Not at all	Not at all	Not at all	Not at all	Not at all	Not at all	7-9hours	None	None	None	Very Satisfied	Not at all	Not at all	Not at all	Mildly disagree	Neutral	Neutral	Neutral	Mildly disagree	Neutral	Neutral
female	51	Yes	junior high and above	Be married	Yes	48	Never	#	#	#	10000-29999	Live with family or friends	Farmer or tea grower	Never	Never	Yes	No	No	No	No	No	No	Yes	Lumbar disc herniation	No	Not at all	Not at all	Not at all	Several Days	Not at all	Not at all	Several Days	Not at all	Not at all	7-9hours	None	None	None	Very Satisfied	Not at all	Not at all	Not at all	Mildly disagree	Neutral	Neutral	Mildly disagree	Neutral	Neutral	Neutral
female	59	No	junior high and above	Be married	Yes	53	Yes	Green tea	6-7 times/week	25	10000-29999	Live with family or friends	Have retired	Never	Never	No	No	No	No	No	No	No	No	*	No	Not at all	Not at all	Not at all	Not at all	Several Days	Not at all	Not at all	Not at all	Not at all	6-7hours	Mild	None	None	Satisfied	Not at all	Not at all	Not at all	Mildly disagree	Strongly disagree	Neutral	Neutral	Strongly disagree	Mildly agree	Neutral
female	74	No	junior high and above	Be married	Yes	50	Yes	Green tea	6-7 times/week	30	10000-29999	Live with family or friends	Have retired	Never	Never	No	No	No	No	No	No	No	No	*	No	Not at all	Not at all	Several Days	Several Days	Not at all	Not at all	Not at all	Not at all	Not at all	6-7hours	Mild	Mild	Mild	Satisfied	Not at all	Not at all	Not at all	Mildly disagree	Strongly disagree	Mildly agree	Mildly agree	Mildly disagree	Mildly agree	Mildly agree
female	79	No	Illiterate	Be bereaved of one's spouse	Yes	51	Yes	Green tea	6-7 times/week	50	<10000	Live alone	housewife	Never	Never	Yes	No	No	No	No	No	No	No	*	No	Not at all	Not at all	Not at all	Several Days	Not at all	Not at all	Not at all	Not at all	Not at all	6-7hours	None	None	None	Satisfied	Not at all	Not at all	Not at all	Mildly disagree	Strongly disagree	Neutral	Neutral	Strongly disagree	Neutral	Neutral
female	72	No	Illiterate	Be married	Yes	50	Never	#	#	#	<10000	Live with family or friends	housewife	Never	Never	Yes	No	No	No	No	No	No	No	*	No	Not at all	Not at all	Several Days	Not at all	Not at all	Not at all	Not at all	Not at all	Not at all	7-9hours	None	Mild	None	Satisfied	Not at all	Not at all	Not at all	Mildly disagree	Mildly disagree	Neutral	Mildly disagree	Mildly disagree	Neutral	Neutral
female	61	No	junior high and above	Be married	Yes	51	Yes	Green tea	6-7 times/week	30	<10000	Live with family or friends	housewife	Never	Never	No	No	No	No	No	No	No	No	*	No	Not at all	Not at all	More than half the days	Several Days	Not at all	Not at all	Not at all	Not at all	Not at all	6-7hours	None	None	None	Satisfied	Not at all	Not at all	Not at all	Mildly disagree	Mildly disagree	Mildly agree	Mildly agree	Strongly disagree	Strongly disagree	Mildly disagree
female	71	No	elementary	Be married	Yes	50	Yes	Green tea	6-7 times/week	50	<10000	Live with family or friends	housewife	Never	Never	Yes	No	No	No	No	No	No	No	*	No	Not at all	Not at all	Several Days	Not at all	Several Days	Not at all	Not at all	Not at all	Not at all	6-7hours	None	Mild	Mild	Satisfied	Not at all	Not at all	Not at all	Mildly disagree	Neutral	Neutral	Mildly agree	Mildly disagree	Neutral	Mildly agree
female	66	No	junior high and above	Be married	Yes	49	Yes	Green tea	6-7 times/week	30	10000-29999	Live with family or friends	housewife	Never	Never	No	No	No	No	No	No	No	No	*	No	Not at all	Not at all	Several Days	Not at all	Several Days	Not at all	Several Days	Not at all	Not at all	6-7hours	None	None	None	Satisfied	Not at all	Not at all	Not at all	Mildly disagree	Strongly disagree	Neutral	Neutral	Mildly disagree	Neutral	Mildly disagree
female	51	No	elementary	Be married	Yes	45	Yes	Green tea	6-7 times/week	25	10000-29999	Live with family or friends	housewife	Never	Never	Yes	No	No	No	No	No	No	No	*	No	Not at all	Not at all	Several Days	Several Days	Several Days	Not at all	Not at all	Not at all	Not at all	7-9hours	None	None	None	Satisfied	Not at all	Not at all	Not at all	Mildly disagree	Strongly disagree	Neutral	Mildly agree	Mildly disagree	Neutral	Neutral
female	52	No	junior high and above	Be married	Yes	47	Never	#	#	#	30000-80000	Live with family or friends	housewife	Never	Never	No	No	No	No	No	No	No	No	*	No	Several Days	Several Days	More than half the days	Several Days	Several Days	Several Days	Several Days	Several Days	Not at all	6-7hours	None	None	None	Satisfied	Not at all	Not at all	Not at all	Mildly disagree	Mildly disagree	Mildly disagree	Neutral	Mildly disagree	Neutral	Neutral
female	56	No	elementary	Be married	Yes	51	Yes	Green tea	6-7 times/week	40	<10000	Live with family or friends	Farmer or tea grower	At least once a week	Never	Yes	No	No	No	No	No	No	No	*	No	Not at all	Not at all	Not at all	Not at all	Not at all	Not at all	Not at all	Not at all	Not at all	7-9hours	None	None	None	Satisfied	Not at all	Not at all	Not at all	Mildly disagree	Mildly disagree	Mildly disagree	Neutral	Mildly disagree	Mildly disagree	Mildly disagree
female	72	No	Illiterate	Be married	Yes	55	Yes	Green tea	6-7 times/week	20	10000-29999	Live with family or friends	Farmer or tea grower	At least once a week	Never	No	No	No	No	No	No	No	No	*	No	Not at all	Not at all	Not at all	Not at all	Several Days	Not at all	Several Days	Not at all	Not at all	7-9hours	None	None	None	Satisfied	Not at all	Not at all	Not at all	Mildly disagree	Neutral	Mildly disagree	Neutral	Mildly disagree	Neutral	Mildly disagree
female	70	No	elementary	Be married	Yes	50	Never	#	#	#	<10000	Live with family or friends	Farmer or tea grower	Never	Never	No	No	No	No	No	No	No	No	*	No	Several Days	Not at all	Not at all	Not at all	Several Days	Not at all	Not at all	Not at all	Not at all	7-9hours	None	None	None	Satisfied	Not at all	Not at all	Not at all	Mildly disagree	Neutral	Mildly disagree	Mildly disagree	Mildly disagree	Mildly disagree	Neutral
female	62	No	elementary	Be married	Yes	52	Yes	Green tea	6-7 times/week	30	<10000	Live with family or friends	Farmer or tea grower	Never	Never	Yes	No	No	No	No	No	No	No	*	No	Not at all	Not at all	Not at all	Not at all	Several Days	Not at all	Several Days	Not at all	Not at all	6-7hours	None	None	None	Satisfied	Not at all	Not at all	Not at all	Mildly disagree	Mildly disagree	Mildly disagree	Neutral	Neutral	Neutral	Neutral
female	68	No	elementary	Be married	Yes	50	Yes	Green tea	6-7 times/week	30	<10000	Live with family or friends	Farmer or tea grower	Never	Never	No	No	No	No	No	No	No	No	*	No	Not at all	Not at all	Not at all	Not at all	Several Days	Not at all	Several Days	Not at all	Not at all	<6hours	None	None	Mild	Satisfied	Not at all	Not at all	Not at all	Mildly disagree	Mildly disagree	Neutral	Mildly disagree	Mildly disagree	Strongly disagree	Neutral
female	64	No	junior high and above	Be married	Yes	52	Never	#	#	#	10000-29999	Live with family or friends	Farmer or tea grower	Never	Never	No	No	No	No	No	No	No	No	*	No	Not at all	Not at all	Not at all	Several Days	Not at all	Not at all	Not at all	Not at all	Not at all	6-7hours	None	None	None	Satisfied	Not at all	Not at all	Not at all	Mildly disagree	Neutral	Neutral	Neutral	Neutral	Neutral	Mildly disagree
female	67	No	Illiterate	Be married	Yes	51	Never	#	#	#	10000-29999	Live with family or friends	Farmer or tea grower	Never	Never	No	No	No	No	No	No	No	No	*	No	Not at all	Not at all	Several Days	Not at all	Not at all	Not at all	Not at all	Not at all	Not at all	7-9hours	None	None	None	Satisfied	Not at all	Not at all	Not at all	Mildly disagree	Strongly disagree	Mildly agree	Mildly agree	Mildly disagree	Neutral	Neutral
female	54	No	elementary	Be married	Yes	50	Never	#	#	#	10000-29999	Live with family or friends	Farmer or tea grower	Never	Never	No	No	No	No	No	No	No	No	*	No	Several Days	Several Days	Not at all	Several Days	Not at all	Not at all	Not at all	Not at all	Not at all	7-9hours	None	None	None	Satisfied	Not at all	Not at all	Not at all	Mildly disagree	Mildly disagree	Mildly disagree	Neutral	Neutral	Mildly disagree	Neutral
female	66	No	junior high and above	Be married	Yes	55	Yes	Green tea	6-7 times/week	35	10000-29999	Live with family or friends	Farmer or tea grower	Never	Never	Yes	No	No	No	No	No	No	No	*	No	Not at all	Not at all	Not at all	Several Days	Not at all	Not at all	Several Days	Not at all	Not at all	6-7hours	None	None	None	Satisfied	Not at all	Not at all	Not at all	Mildly disagree	Neutral	Neutral	Neutral	Neutral	Mildly disagree	Mildly disagree
female	51	No	junior high and above	Be married	Yes	48	Never	#	#	#	30000-80000	Live with family or friends	Farmer or tea grower	Never	Never	No	No	No	No	No	No	No	No	*	No	Not at all	Not at all	Several Days	Several Days	Not at all	Not at all	Several Days	Not at all	Not at all	6-7hours	None	None	None	Satisfied	Not at all	Not at all	Not at all	Mildly disagree	Mildly disagree	Mildly disagree	Neutral	Mildly disagree	Mildly agree	Neutral
female	53	No	junior high and above	Be married	Yes	50	Yes	Green tea	6-7 times/week	30	30000-80000	Live with family or friends	Farmer or tea grower	Never	Never	Yes	No	No	No	No	No	No	No	*	No	Not at all	Not at all	Not at all	Several Days	Not at all	Not at all	Several Days	Not at all	Not at all	6-7hours	None	Mild	None	Satisfied	Not at all	Not at all	Not at all	Mildly disagree	Mildly disagree	Neutral	Mildly agree	Strongly disagree	Mildly agree	Mildly agree
female	60	No	junior high and above	Be married	Yes	50	Yes	Green tea	6-7 times/week	20	30000-80000	Live with family or friends	Farmer or tea grower	Never	Never	No	No	No	No	No	No	No	No	*	No	Several Days	More than half the days	Several Days	Several Days	Not at all	Several Days	Several Days	Not at all	Not at all	6-7hours	None	None	Mild	Satisfied	Not at all	Not at all	Not at all	Mildly disagree	Neutral	Mildly disagree	Mildly disagree	Neutral	Mildly disagree	Mildly disagree
female	55	Yes	junior high and above	Be married	Yes	48	Yes	Green tea	6-7 times/week	30	30000-80000	Live with family or friends	Farmer or tea grower	Never	Never	No	No	No	No	No	No	No	No	*	No	Several Days	Several Days	Not at all	Not at all	Not at all	Not at all	Not at all	Not at all	Not at all	<6hours	None	None	Mild	Satisfied	Not at all	Not at all	Not at all	Mildly disagree	Mildly disagree	Mildly disagree	Mildly disagree	Neutral	Neutral	Mildly disagree
female	67	No	elementary	Be married	Yes	53	Yes	Green tea	6-7 times/week	30	30000-80000	Live with family or friends	Farmer or tea grower	Never	Never	Yes	No	No	No	No	No	No	No	*	No	Not at all	Not at all	Not at all	Not at all	Not at all	Not at all	Several Days	Not at all	Not at all	7-9hours	None	None	None	Satisfied	Not at all	Not at all	Not at all	Mildly disagree	Strongly disagree	Neutral	Neutral	Strongly disagree	Mildly disagree	Mildly disagree
female	59	No	junior high and above	Be married	Yes	53	Yes	Green tea	6-7 times/week	35	<10000	Live with family or friends	Farmer or tea grower	Never	Never	No	No	No	No	No	No	No	Yes	Lumbar disc herniation	No	Not at all	Not at all	Several Days	Several Days	Not at all	Not at all	Not at all	Not at all	Not at all	7-9hours	None	None	None	Satisfied	Not at all	Not at all	Not at all	Mildly disagree	Mildly disagree	Mildly disagree	Neutral	Neutral	Mildly disagree	Mildly disagree
female	71	No	junior high and above	Be married	Yes	52	Yes	Green tea	6-7 times/week	40	10000-29999	Live with family or friends	housewife	Never	Never	Yes	No	No	No	No	No	No	No	*	No	Not at all	Not at all	Several Days	Several Days	Not at all	Not at all	Not at all	Not at all	Not at all	7-9hours	Mild	Mild	None	Moderately Satisfied	Not at all	Not at all	Not at all	Mildly disagree	Neutral	Mildly disagree	Neutral	Neutral	Neutral	Mildly disagree
female	67	No	elementary	Be married	Yes	48	Never	#	#	#	30000-80000	Live with family or friends	housewife	Never	Never	Yes	No	No	No	No	No	No	No	*	No	Not at all	Not at all	Not at all	Several Days	Not at all	Not at all	Several Days	Not at all	Not at all	<6hours	Mild	None	None	Moderately Satisfied	Not at all	Not at all	Not at all	Mildly disagree	Mildly disagree	Neutral	Neutral	Strongly disagree	Neutral	Neutral
female	69	No	elementary	Be married	Yes	50	Never	#	#	#	<10000	Live with family or friends	Farmer or tea grower	Never	Never	No	No	No	No	No	No	No	No	*	No	Not at all	Several Days	Several Days	Not at all	Not at all	Not at all	Not at all	Not at all	Not at all	7-9hours	Mild	None	None	Moderately Satisfied	Not at all	Not at all	Not at all	Mildly disagree	Mildly disagree	Neutral	Neutral	Strongly disagree	Neutral	Mildly agree
female	62	No	junior high and above	Be married	Yes	54	Yes	Green tea	6-7 times/week	35	<10000	Live with family or friends	Farmer or tea grower	Never	Never	No	No	No	No	No	No	No	No	*	No	Not at all	Not at all	Not at all	Several Days	Not at all	Not at all	Several Days	Not at all	Not at all	7-9hours	Mild	None	None	Moderately Satisfied	Not at all	Not at all	Not at all	Mildly disagree	Neutral	Neutral	Neutral	Neutral	Neutral	Mildly disagree
female	57	No	elementary	Be married	Yes	53	Never	#	#	#	10000-29999	Live with family or friends	Farmer or tea grower	Never	Never	No	No	No	No	No	No	No	No	*	No	Several Days	Several Days	Several Days	Several Days	Several Days	Several Days	Several Days	Several Days	Not at all	6-7hours	moderate	None	None	Moderately Satisfied	Not at all	Not at all	Not at all	Mildly disagree	Mildly disagree	Neutral	Mildly agree	Mildly disagree	Mildly disagree	Neutral
female	57	No	junior high and above	Be married	Yes	48	Never	#	#	#	30000-80000	Live alone	housewife	Never	Never	No	No	No	No	No	No	No	No	*	No	Not at all	Not at all	Not at all	Not at all	Not at all	Not at all	Several Days	Not at all	Not at all	6-7hours	None	None	None	Moderately Satisfied	Not at all	Not at all	Not at all	Mildly disagree	Strongly disagree	Mildly agree	Neutral	Strongly disagree	Mildly agree	Mildly agree
female	68	No	junior high and above	Be married	Yes	50	Never	#	#	#	30000-80000	Live with family or friends	housewife	Never	Never	Yes	No	No	No	No	No	No	No	*	No	Not at all	Not at all	Several Days	Several Days	Not at all	Not at all	Not at all	Not at all	Not at all	6-7hours	Mild	moderate	moderate	Dissatisfied	Not at all	Somewhat	Not at all	Mildly disagree	Strongly disagree	Mildly disagree	Mildly disagree	Mildly disagree	Neutral	Mildly agree
female	55	No	elementary	Be married	Yes	45	Never	#	#	#	30000-80000	Live with family or friends	housewife	Never	Never	Yes	No	No	No	No	No	No	No	*	No	Not at all	Not at all	Several Days	Not at all	Not at all	Not at all	Not at all	Not at all	Not at all	6-7hours	Mild	None	Mild	Dissatisfied	A Little	A Little	Somewhat	Mildly disagree	Strongly disagree	Neutral	Neutral	Mildly disagree	Mildly disagree	Mildly disagree
female	64	Yes	junior high and above	Be married	Yes	50	Yes	Green tea	6-7 times/week	25	<10000	Live with family or friends	Farmer or tea grower	Never	Never	No	No	No	No	No	No	No	No	*	No	Not at all	Not at all	Several Days	Not at all	Not at all	Not at all	Not at all	Not at all	Several Days	<6hours	Mild	Mild	moderate	Dissatisfied	Somewhat	Somewhat	Somewhat	Mildly disagree	Mildly disagree	Mildly agree	Neutral	Neutral	Neutral	Neutral
female	65	No	junior high and above	Be married	Yes	53	Never	#	#	#	<10000	Live alone	Farmer or tea grower	Never	Never	No	No	No	No	No	No	No	No	*	No	Several Days	Several Days	Nearly every day	Nearly every day	Nearly every day	Nearly every day	Not at all	Not at all	Not at all	<6hours	severe	Very severe	Very severe	Very Dissatisfied	Very Much Noticeable	Very Much Worried	Very Much Interfering	Mildly disagree	Neutral	Mildly disagree	Mildly disagree	Neutral	Neutral	Mildly disagree
female	67	No	junior high and above	Be married	Yes	50	Never	#	#	#	<10000	Live with family or friends	Farmer or tea grower	Never	Never	No	No	No	No	No	No	No	No	*	No	More than half the days	More than half the days	Nearly every day	More than half the days	More than half the days	More than half the days	Nearly every day	More than half the days	Several Days	<6hours	severe	Very severe	Very severe	Very Dissatisfied	Very Much Noticeable	Very Much Worried	Very Much Interfering	Mildly disagree	Mildly disagree	Neutral	Mildly disagree	Neutral	Strongly disagree	Strongly disagree
female	63	No	Illiterate	Be married	Yes	53	Never	#	#	#	<10000	Live with family or friends	Farmer or tea grower	Never	Never	No	No	No	No	No	No	No	No	*	No	Not at all	Several Days	Not at all	Not at all	Several Days	Not at all	Not at all	Not at all	Not at all	7-9hours	moderate	Mild	Mild	Satisfied	A Little	A Little	A Little	Mildly agree	Strongly agree	Mildly agree	Strongly agree	Strongly agree	Very strongly agree	Very strongly agree
female	60	No	elementary	Be married	Yes	50	Never	#	#	#	<10000	Live with family or friends	Farmer or tea grower	Never	Never	No	No	No	No	No	No	No	No	*	No	More than half the days	Several Days	Several Days	More than half the days	Nearly every day	Several Days	More than half the days	Several Days	Not at all	<6hours	moderate	Mild	Mild	Satisfied	A Little	A Little	A Little	Mildly agree	Strongly agree	Mildly agree	Strongly agree	Strongly agree	Mildly agree	Mildly agree
female	67	No	junior high and above	Be married	Yes	53	Never	#	#	#	<10000	Live with family or friends	housewife	Never	Never	No	No	No	No	No	No	No	No	*	No	Not at all	Not at all	Not at all	Not at all	Not at all	Not at all	Several Days	Not at all	Not at all	<6hours	Mild	Mild	None	Satisfied	Not at all	A Little	A Little	Mildly agree	Strongly agree	Mildly agree	Very strongly agree	Mildly agree	Very strongly agree	Strongly agree
female	69	No	Illiterate	Be married	Yes	47	Yes	Green tea	6-7 times/week	35	<10000	Live with family or friends	Farmer or tea grower	Never	Never	No	No	No	No	No	No	No	No	*	No	Not at all	Not at all	Not at all	Not at all	Not at all	Not at all	Several Days	Not at all	Not at all	6-7hours	None	None	None	Satisfied	Not at all	A Little	A Little	Mildly agree	Strongly agree	Very strongly agree	Very strongly agree	Strongly agree	Very strongly agree	Mildly agree
female	58	No	elementary	Be married	Yes	48	Yes	Green tea	6-7 times/week	35	10000-29999	Live with family or friends	Farmer or tea grower	Never	Never	No	No	No	No	No	No	No	No	*	No	Several Days	Not at all	Several Days	Several Days	Not at all	Not at all	Not at all	Not at all	Not at all	<6hours	Mild	Mild	Mild	Moderately Satisfied	Somewhat	A Little	A Little	Mildly agree	Mildly agree	Very strongly agree	Mildly agree	Strongly agree	Very strongly agree	Mildly agree
female	60	No	junior high and above	Be married	Yes	55	Yes	Green tea	6-7 times/week	40	<10000	Live with family or friends	Farmer or tea grower	Never	Never	Yes	No	No	No	No	No	No	No	*	No	Not at all	Not at all	Several Days	Several Days	Not at all	Not at all	Not at all	Not at all	Several Days	<6hours	severe	moderate	severe	Dissatisfied	A Little	Not at all	A Little	Mildly agree	Mildly agree	Mildly agree	Mildly agree	Mildly agree	Mildly agree	Strongly agree
female	58	No	Illiterate	Be married	Yes	47	Yes	Green tea	6-7 times/week	30	<10000	Live with family or friends	Farmer or tea grower	Never	Never	No	No	No	No	No	No	No	No	*	No	Not at all	Not at all	Not at all	Not at all	Several Days	Not at all	Not at all	Not at all	Not at all	6-7hours	None	None	Mild	Satisfied	A Little	Not at all	A Little	Mildly agree	Mildly agree	Strongly agree	Strongly agree	Mildly agree	Very strongly agree	Mildly agree
female	62	No	junior high and above	Be married	Yes	54	Yes	Green tea	6-7 times/week	20	<10000	Live with family or friends	Farmer or tea grower	Never	Never	Yes	No	No	No	No	No	No	No	*	No	Not at all	Not at all	More than half the days	Several Days	Not at all	Not at all	Not at all	Several Days	Not at all	<6hours	None	None	Mild	Dissatisfied	Not at all	Not at all	A Little	Mildly agree	Mildly agree	Mildly agree	Mildly agree	Neutral	Strongly agree	Very strongly agree
female	48	No	elementary	Be married	Yes	41	Yes	Green tea	6-7 times/week	25	<10000	Live with family or friends	Farmer or tea grower	Never	Never	No	No	No	No	No	No	No	No	*	No	Several Days	Several Days	Several Days	Several Days	Several Days	Several Days	Several Days	Not at all	Not at all	6-7hours	Mild	None	Mild	Very Satisfied	Not at all	Not at all	A Little	Mildly agree	Mildly agree	Mildly agree	Neutral	Neutral	Mildly agree	Neutral
female	64	No	Illiterate	Be married	Yes	51	Never	#	#	#	<10000	Live with family or friends	Farmer or tea grower	Never	Never	No	No	No	No	No	No	No	No	*	No	Not at all	Not at all	Several Days	Not at all	Several Days	Not at all	Several Days	Not at all	Not at all	7-9hours	moderate	moderate	Mild	Moderately Satisfied	A Little	Somewhat	A Little	Mildly agree	Neutral	Mildly agree	Neutral	Mildly agree	Strongly agree	Mildly agree
female	57	No	elementary	Be married	Yes	51	Never	#	#	#	10000-29999	Live with family or friends	Farmer or tea grower	Never	Never	No	No	No	No	No	No	No	No	*	No	Not at all	Not at all	Several Days	Not at all	Not at all	Not at all	Not at all	Not at all	Not at all	6-7hours	None	None	None	Satisfied	much	much	much	Mildly agree	Very strongly agree	Strongly agree	Mildly agree	Mildly agree	Mildly agree	Mildly agree
female	61	No	Illiterate	Be married	Yes	50	Never	#	#	#	<10000	Live with family or friends	Farmer or tea grower	Never	Never	No	No	No	No	No	No	No	No	*	No	More than half the days	Several Days	Several Days	Nearly every day	Several Days	Several Days	More than half the days	Several Days	Not at all	<6hours	Mild	moderate	Mild	Satisfied	A Little	A Little	Not at all	Mildly agree	Mildly agree	Neutral	Strongly agree	Mildly agree	Mildly agree	Strongly agree
female	66	Yes	junior high and above	Be married	Yes	53	Never	#	#	#	10000-29999	Live with family or friends	Farmer or tea grower	Never	Never	Yes	No	No	No	No	No	No	No	*	No	Not at all	Not at all	Not at all	Several Days	Not at all	Not at all	Not at all	Not at all	Not at all	<6hours	Mild	None	Mild	Moderately Satisfied	A Little	A Little	Not at all	Mildly agree	Strongly agree	Strongly agree	Mildly agree	Mildly agree	Strongly agree	Mildly agree
female	58	No	elementary	Be married	Yes	52	Yes	Green tea	6-7 times/week	50	10000-29999	Live with family or friends	Farmer or tea grower	Never	Never	Yes	No	No	No	No	No	No	No	*	No	Not at all	Not at all	More than half the days	Not at all	Not at all	Several Days	Not at all	Not at all	Not at all	<6hours	moderate	moderate	moderate	Moderately Satisfied	A Little	A Little	Not at all	Mildly agree	Mildly agree	Mildly agree	Very strongly agree	Strongly agree	Mildly agree	Strongly agree
female	61	No	junior high and above	Be married	Yes	45	Never	#	#	#	<10000	Live with family or friends	Farmer or tea grower	Never	Never	Yes	No	No	No	No	No	No	No	*	No	Not at all	Not at all	Several Days	Not at all	Not at all	Not at all	Not at all	Not at all	Not at all	<6hours	severe	severe	moderate	Dissatisfied	A Little	Not at all	Not at all	Mildly agree	Strongly agree	Very strongly agree	Strongly agree	Strongly agree	Very strongly agree	Mildly agree
female	60	No	elementary	Be married	Yes	47	Yes	Green tea	6-7 times/week	30	<10000	Live with family or friends	housewife	Never	Never	No	No	No	No	No	No	No	No	*	No	Not at all	Not at all	Not at all	Several Days	Not at all	Not at all	Several Days	Not at all	Not at all	7-9hours	Mild	None	Mild	Very Satisfied	A Little	Not at all	Not at all	Mildly agree	Very strongly agree	Strongly agree	Very strongly agree	Very strongly agree	Strongly agree	Mildly agree
female	77	No	junior high and above	Be married	Yes	50	Yes	Green tea	6-7 times/week	30	<10000	Live with family or friends	Farmer or tea grower	Never	Never	No	No	No	No	No	No	No	No	*	No	Not at all	Not at all	Several Days	Not at all	Not at all	Not at all	Several Days	Not at all	Not at all	6-7hours	Mild	None	None	Satisfied	A Little	Not at all	Not at all	Mildly agree	Very strongly agree	Mildly agree	Strongly agree	Very strongly agree	Mildly agree	Mildly agree
female	65	No	elementary	Be married	Yes	48	Yes	Green tea	6-7 times/week	45	10000-29999	Live with family or friends	Farmer or tea grower	Never	Never	No	No	No	No	No	No	No	No	*	No	Several Days	Not at all	Not at all	Several Days	Not at all	Not at all	Not at all	Not at all	Not at all	6-7hours	None	None	None	Satisfied	A Little	Not at all	Not at all	Mildly agree	Mildly agree	Strongly agree	Strongly agree	Strongly agree	Strongly agree	Mildly agree
female	49	Yes	junior high and above	Be married	Yes	42	Yes	Green tea	6-7 times/week	20	30000-80000	Live with family or friends	Farmer or tea grower	Never	Never	Yes	No	No	No	No	No	No	No	*	No	Several Days	Several Days	Not at all	Not at all	Not at all	Not at all	Several Days	Not at all	Not at all	7-9hours	None	None	None	Satisfied	A Little	Not at all	Not at all	Mildly agree	Very strongly agree	Mildly agree	Strongly agree	Mildly agree	Very strongly agree	Very strongly agree
female	49	No	elementary	Be married	Yes	41	Never	#	#	#	10000-29999	Live alone	Farmer or tea grower	Never	Never	Yes	No	No	No	No	No	No	No	*	No	Not at all	Not at all	Several Days	Not at all	Not at all	Several Days	Not at all	Not at all	Not at all	6-7hours	Mild	Mild	Mild	Dissatisfied	Not at all	Not at all	Not at all	Mildly agree	Neutral	Mildly agree	Mildly agree	Neutral	Mildly agree	Very strongly agree
female	58	No	junior high and above	Be married	Yes	46	Never	#	#	#	10000-29999	Live with family or friends	Farmer or tea grower	Never	Never	Yes	No	No	No	No	No	No	No	*	No	Not at all	Not at all	Several Days	Not at all	Not at all	Not at all	Not at all	Not at all	Not at all	6-7hours	Mild	None	Mild	Dissatisfied	Not at all	Not at all	Not at all	Mildly agree	Mildly agree	Strongly agree	Mildly agree	Strongly agree	Mildly agree	Mildly agree
female	73	No	elementary	Be married	Yes	51	Never	#	#	#	30000-80000	Live with family or friends	housewife	Never	Never	Yes	No	No	No	No	No	No	No	*	No	Not at all	Not at all	Several Days	Several Days	Several Days	Not at all	Several Days	Several Days	Not at all	7-9hours	None	None	Mild	Very Dissatisfied	Not at all	Not at all	Not at all	Mildly agree	Mildly agree	Very strongly agree	Strongly agree	Strongly agree	Strongly agree	Mildly agree
female	62	No	junior high and above	Be married	Yes	52	Yes	Green tea	6-7 times/week	25	10000-29999	Live with family or friends	Farmer or tea grower	Never	Never	No	No	No	No	No	No	No	No	*	No	Not at all	Not at all	Not at all	Several Days	Several Days	Not at all	Not at all	Not at all	Not at all	7-9hours	None	None	None	Very Dissatisfied	Not at all	Not at all	Not at all	Mildly agree	Mildly agree	Neutral	Neutral	Mildly agree	Mildly agree	Neutral
female	74	No	Illiterate	Be married	Yes	56	Yes	Green tea	6-7 times/week	35	<10000	Live with family or friends	Farmer or tea grower	Never	Never	No	No	No	No	No	No	No	No	*	No	Not at all	Not at all	Several Days	Several Days	Not at all	Not at all	Several Days	Not at all	Not at all	<6hours	Mild	Mild	None	Very Satisfied	Not at all	Not at all	Not at all	Mildly agree	Mildly agree	Strongly agree	Very strongly agree	Very strongly agree	Strongly agree	Very strongly agree
female	46	No	junior high and above	Be married	Yes	42	Never	#	#	#	<10000	Live with family or friends	housewife	Never	Never	No	No	No	No	No	No	No	No	*	No	Not at all	Not at all	Not at all	Not at all	Not at all	Not at all	Not at all	Not at all	Not at all	7-9hours	None	None	None	Very Satisfied	Not at all	Not at all	Not at all	Mildly agree	Mildly agree	Strongly agree	Mildly agree	Strongly agree	Mildly agree	Strongly agree
female	64	No	junior high and above	Be married	Yes	50	Yes	Green tea	6-7 times/week	30	10000-29999	Live with family or friends	Farmer or tea grower	Never	Never	No	No	No	No	No	No	No	No	*	No	Not at all	Not at all	Not at all	Several Days	Several Days	Not at all	Not at all	Not at all	Not at all	7-9hours	None	None	None	Very Satisfied	Not at all	Not at all	Not at all	Mildly agree	Mildly agree	Mildly agree	Strongly agree	Strongly agree	Strongly agree	Strongly agree
female	59	No	junior high and above	Be married	Yes	51	Yes	Green tea	6-7 times/week	35	10000-29999	Live with family or friends	Have retired	Never	Never	No	No	No	No	No	No	No	No	*	No	Not at all	Not at all	Several Days	Not at all	Several Days	Not at all	Not at all	Not at all	Not at all	7-9hours	None	None	None	Very Satisfied	Not at all	Not at all	Not at all	Mildly agree	Very strongly agree	Strongly agree	Mildly agree	Strongly agree	Mildly agree	Very strongly agree
female	69	No	Illiterate	Be married	Yes	50	Never	#	#	#	<80000	Live with family or friends	housewife	Never	Never	No	No	No	No	No	No	No	Yes	Lumbar disc herniation	No	Not at all	Not at all	Several Days	Several Days	Several Days	Several Days	Several Days	Several Days	Not at all	7-9hours	None	None	None	Very Satisfied	Not at all	Not at all	Not at all	Mildly agree	Strongly agree	Mildly agree	Very strongly agree	Strongly agree	Mildly agree	Strongly agree
female	60	No	junior high and above	Be married	Yes	50	Never	#	#	#	30000-80000	Live with family or friends	housewife	Never	Never	No	No	No	No	No	No	No	Yes	gallstone	No	Not at all	Not at all	Not at all	Several Days	Not at all	Not at all	Not at all	Not at all	Not at all	7-9hours	None	None	None	Very Satisfied	Not at all	Not at all	Not at all	Mildly agree	Neutral	Very strongly agree	Very strongly agree	Neutral	Strongly agree	Very strongly agree
female	68	No	junior high and above	Be married	Yes	52	Never	#	#	#	10000-29999	Live with family or friends	Farmer or tea grower	Never	Never	No	No	No	No	No	No	No	Yes	gallstone	No	Not at all	Not at all	Not at all	Several Days	Not at all	Not at all	Several Days	Not at all	Not at all	7-9hours	None	None	None	Very Satisfied	Not at all	Not at all	Not at all	Mildly agree	Mildly agree	Mildly agree	Mildly agree	Very strongly agree	Mildly agree	Mildly agree
female	69	No	Illiterate	Be married	Yes	48	Yes	Green tea	6-7 times/week	20	<10000	Live with family or friends	housewife	Never	Never	No	No	No	No	No	No	No	No	*	No	Not at all	Not at all	Several Days	Several Days	Several Days	Not at all	Not at all	Not at all	Not at all	<6hours	severe	None	None	Very Satisfied	Not at all	Not at all	Not at all	Mildly agree	Very strongly agree	Strongly agree	Strongly agree	Strongly agree	Strongly agree	Very strongly agree
female	68	No	elementary	divorce	Yes	49	Yes	Green tea	6-7 times/week	40	10000-29999	Live with family or friends	Farmer or tea grower	Never	Never	Yes	No	No	No	No	No	No	No	*	No	Several Days	Not at all	Not at all	Not at all	Not at all	Not at all	Not at all	Not at all	Not at all	6-7hours	moderate	moderate	moderate	Satisfied	Not at all	Not at all	Not at all	Mildly agree	Mildly agree	Neutral	Strongly agree	Strongly agree	Very strongly agree	Strongly agree
female	69	No	elementary	Be married	Yes	50	Yes	Green tea	6-7 times/week	30	10000-29999	Live with family or friends	Farmer or tea grower	Never	Never	No	No	No	No	No	No	No	No	*	No	Not at all	Not at all	Not at all	Not at all	Several Days	Not at all	Not at all	Not at all	Not at all	<6hours	moderate	moderate	moderate	Satisfied	Not at all	Not at all	Not at all	Mildly agree	Neutral	Very strongly agree	Mildly agree	Neutral	Strongly agree	Strongly agree
female	60	No	elementary	Be married	Yes	45	Yes	Green tea	6-7 times/week	30	<10000	Live with family or friends	housewife	Never	Never	Yes	No	No	No	No	No	No	No	*	No	Not at all	Not at all	Not at all	Several Days	Several Days	Not at all	Not at all	Not at all	Not at all	<6hours	None	None	None	Satisfied	Not at all	Not at all	Not at all	Mildly agree	Strongly agree	Very strongly agree	Mildly agree	Strongly agree	Strongly agree	Very strongly agree
female	67	No	elementary	Be married	Yes	51	Yes	Green tea	6-7 times/week	20	<10000	Live with family or friends	housewife	Never	Never	Yes	No	No	No	No	No	No	No	*	No	Not at all	Not at all	Not at all	Several Days	Not at all	Not at all	Not at all	Not at all	Not at all	7-9hours	None	None	None	Satisfied	Not at all	Not at all	Not at all	Mildly agree	Mildly agree	Mildly agree	Very strongly agree	Mildly agree	Strongly agree	Very strongly agree
female	51	No	Illiterate	Be married	Yes	48	Yes	Green tea	6-7 times/week	30	<80000	Live with family or friends	housewife	Never	Never	No	No	No	No	No	No	No	No	*	No	More than half the days	Not at all	Nearly every day	Several Days	Several Days	Not at all	Not at all	Not at all	Not at all	6-7hours	None	Mild	None	Satisfied	Not at all	Not at all	Not at all	Mildly agree	Mildly agree	Strongly agree	Very strongly agree	Strongly agree	Strongly agree	Strongly agree
female	71	No	elementary	Be married	Yes	50	Never	#	#	#	30000-80000	Live with family or friends	Farmer or tea grower	At least once a month	Never	Yes	No	No	No	No	No	No	No	*	No	Not at all	Not at all	Not at all	Not at all	Not at all	Not at all	Several Days	Not at all	Not at all	7-9hours	None	None	moderate	Satisfied	Not at all	Not at all	Not at all	Mildly agree	Mildly agree	Strongly agree	Mildly agree	Strongly agree	Mildly agree	Mildly agree
female	72	No	junior high and above	Be married	Yes	50	Yes	Green tea	6-7 times/week	20	<10000	Live alone	Farmer or tea grower	At least once a week	Yes	No	No	No	No	No	No	No	No	*	No	Not at all	Not at all	Several Days	Several Days	Not at all	Not at all	Several Days	Not at all	Not at all	6-7hours	None	None	Mild	Satisfied	Not at all	Not at all	Not at all	Mildly agree	Strongly agree	Very strongly agree	Mildly agree	Strongly agree	Mildly agree	Very strongly agree
female	56	No	junior high and above	Be married	Yes	50	Never	#	#	#	<10000	Live with family or friends	Farmer or tea grower	Never	Never	Yes	No	No	No	No	No	No	No	*	No	More than half the days	Several Days	Several Days	More than half the days	More than half the days	Several Days	Several Days	Several Days	Not at all	7-9hours	None	None	None	Satisfied	Not at all	Not at all	Not at all	Mildly agree	Mildly agree	Mildly agree	Neutral	Mildly agree	Neutral	Mildly agree
female	51	No	junior high and above	Be married	Yes	45	Yes	Green tea	6-7 times/week	20	<10000	Live with family or friends	Farmer or tea grower	Never	Never	Yes	No	No	No	No	No	No	No	*	No	Not at all	Not at all	Not at all	Not at all	Several Days	Not at all	Not at all	Not at all	Not at all	7-9hours	None	None	None	Satisfied	Not at all	Not at all	Not at all	Mildly agree	Strongly agree	Strongly agree	Strongly agree	Very strongly agree	Strongly agree	Mildly agree
female	63	No	junior high and above	Be married	Yes	52	Yes	Green tea	6-7 times/week	40	<10000	Live with family or friends	Farmer or tea grower	Never	Never	Yes	No	No	No	No	No	No	No	*	No	Not at all	Not at all	Several Days	Several Days	Several Days	Not at all	Not at all	Not at all	Not at all	6-7hours	None	None	None	Satisfied	Not at all	Not at all	Not at all	Mildly agree	Very strongly agree	Mildly agree	Strongly agree	Very strongly agree	Very strongly agree	Mildly agree
female	59	Yes	junior high and above	Be married	Yes	50	Yes	Green tea	6-7 times/week	40	<10000	Live with family or friends	Farmer or tea grower	Never	Never	No	No	No	No	No	No	No	No	*	No	Not at all	Not at all	Several Days	Not at all	Not at all	Not at all	Not at all	Not at all	Not at all	7-9hours	None	None	None	Satisfied	Not at all	Not at all	Not at all	Mildly agree	Strongly agree	Mildly agree	Strongly agree	Mildly agree	Strongly agree	Strongly agree
female	56	No	elementary	Be married	Yes	51	Yes	Green tea	6-7 times/week	40	<10000	Live with family or friends	Farmer or tea grower	Never	Never	No	No	No	No	No	No	No	No	*	No	Not at all	Not at all	Several Days	Several Days	Not at all	Not at all	Not at all	Not at all	Not at all	<6hours	None	None	None	Satisfied	Not at all	Not at all	Not at all	Mildly agree	Strongly agree	Mildly agree	Very strongly agree	Very strongly agree	Mildly agree	Mildly agree
female	68	No	elementary	Be married	Yes	50	Yes	Green tea	6-7 times/week	20	<10000	Live with family or friends	Farmer or tea grower	Never	Never	No	No	No	No	No	No	No	No	*	No	Several Days	Several Days	Several Days	Several Days	Not at all	Several Days	Several Days	Not at all	Not at all	7-9hours	None	None	None	Satisfied	Not at all	Not at all	Not at all	Mildly agree	Mildly agree	Strongly agree	Very strongly agree	Mildly agree	Very strongly agree	Mildly agree
female	61	No	junior high and above	Be married	Yes	48	Never	#	#	#	10000-29999	Live with family or friends	Farmer or tea grower	Never	Never	Yes	No	No	No	No	No	No	No	*	No	Not at all	Not at all	Not at all	Several Days	Not at all	Not at all	Several Days	Not at all	Not at all	7-9hours	None	None	None	Satisfied	Not at all	Not at all	Not at all	Mildly agree	Mildly agree	Mildly agree	Mildly agree	Strongly agree	Mildly agree	Mildly agree
female	70	Yes	elementary	Be married	Yes	53	Never	#	#	#	10000-29999	Live with family or friends	Farmer or tea grower	Never	Never	No	No	No	No	No	No	No	No	*	No	Not at all	Not at all	Not at all	Not at all	Not at all	Not at all	Not at all	Not at all	Not at all	7-9hours	None	None	None	Satisfied	Not at all	Not at all	Not at all	Mildly agree	Mildly agree	Strongly agree	Very strongly agree	Strongly agree	Mildly agree	Strongly agree
female	54	No	junior high and above	Be married	Yes	51	Yes	Green tea	6-7 times/week	30	10000-29999	Live with family or friends	Farmer or tea grower	Never	Never	Yes	No	No	No	No	No	No	No	*	No	Not at all	Not at all	Not at all	Not at all	Not at all	Not at all	Several Days	Not at all	Not at all	7-9hours	None	None	None	Satisfied	Not at all	Not at all	Not at all	Mildly agree	Strongly agree	Strongly agree	Very strongly agree	Mildly agree	Mildly agree	Strongly agree
female	57	No	junior high and above	Be married	Yes	53	Yes	Green tea	6-7 times/week	43	10000-29999	Live with family or friends	Farmer or tea grower	Never	Never	No	No	No	No	No	No	No	No	*	No	Not at all	Not at all	Not at all	Several Days	Several Days	Not at all	Not at all	Not at all	Not at all	7-9hours	None	None	None	Satisfied	Not at all	Not at all	Not at all	Mildly agree	Very strongly agree	Mildly agree	Strongly agree	Mildly agree	Very strongly agree	Strongly agree
female	71	No	junior high and above	Be married	Yes	53	Yes	Green tea	6-7 times/week	40	10000-29999	Live with family or friends	Farmer or tea grower	Never	Never	Yes	No	No	No	No	No	No	No	*	No	Several Days	Several Days	Several Days	Not at all	Several Days	Not at all	Not at all	Not at all	Not at all	<6hours	None	Mild	Mild	Satisfied	Not at all	Not at all	Not at all	Mildly agree	Strongly agree	Strongly agree	Strongly agree	Strongly agree	Very strongly agree	Strongly agree
female	56	No	Illiterate	Be married	Yes	48	Yes	Green tea	6-7 times/week	30	10000-29999	Live with family or friends	Farmer or tea grower	Never	Never	No	No	No	No	No	No	No	No	*	No	More than half the days	More than half the days	Several Days	More than half the days	More than half the days	Several Days	More than half the days	Several Days	Not at all	7-9hours	None	None	None	Satisfied	Not at all	Not at all	Not at all	Mildly agree	Strongly agree	Strongly agree	Very strongly agree	Mildly agree	Strongly agree	Very strongly agree
female	56	No	elementary	Be married	Yes	48	Yes	Green tea	6-7 times/week	30	10000-29999	Live with family or friends	Farmer or tea grower	Never	Never	No	No	No	No	No	No	No	No	*	No	Not at all	Not at all	Not at all	Not at all	Not at all	Not at all	Several Days	Not at all	Not at all	6-7hours	None	None	None	Satisfied	Not at all	Not at all	Not at all	Mildly agree	Strongly agree	Mildly agree	Mildly agree	Mildly agree	Very strongly agree	Strongly agree
female	59	No	elementary	Be married	Yes	52	Yes	Green tea	6-7 times/week	20	10000-29999	Live with family or friends	Farmer or tea grower	Never	Never	No	No	No	No	No	No	No	No	*	No	Several Days	Several Days	Several Days	More than half the days	More than half the days	Several Days	Not at all	Several Days	Not at all	6-7hours	None	None	None	Satisfied	Not at all	Not at all	Not at all	Mildly agree	Strongly agree	Mildly agree	Mildly agree	Mildly agree	Mildly agree	Very strongly agree
female	59	No	elementary	Be married	Yes	53	Yes	Green tea	6-7 times/week	44	10000-29999	Live with family or friends	Farmer or tea grower	Never	Never	Yes	No	No	No	No	No	No	No	*	No	Not at all	Not at all	Not at all	Not at all	Several Days	Not at all	Not at all	Not at all	Not at all	6-7hours	None	None	None	Satisfied	Not at all	Not at all	Not at all	Mildly agree	Mildly agree	Strongly agree	Strongly agree	Strongly agree	Strongly agree	Mildly agree
female	61	No	elementary	Be married	Yes	55	Yes	Green tea	6-7 times/week	35	10000-29999	Live with family or friends	Farmer or tea grower	Never	Never	Yes	No	No	No	No	No	No	No	*	No	Not at all	Not at all	Several Days	Not at all	Several Days	Not at all	Not at all	Not at all	Not at all	7-9hours	None	None	None	Satisfied	Not at all	Not at all	Not at all	Mildly agree	Mildly agree	Strongly agree	Strongly agree	Mildly agree	Mildly agree	Very strongly agree
female	62	No	elementary	Be married	Yes	52	Yes	Green tea	6-7 times/week	30	10000-29999	Live with family or friends	Farmer or tea grower	Never	Never	Yes	No	No	No	No	No	No	No	*	No	Not at all	Not at all	Several Days	Several Days	Not at all	Not at all	Not at all	Not at all	Not at all	6-7hours	None	None	None	Satisfied	Not at all	Not at all	Not at all	Mildly agree	Mildly agree	Mildly agree	Mildly agree	Mildly agree	Strongly agree	Mildly agree
female	66	No	elementary	Be married	Yes	52	Never	#	#	#	30000-80000	Live with family or friends	Farmer or tea grower	Never	Never	No	No	No	No	No	No	No	No	*	No	Not at all	Not at all	Not at all	Several Days	Not at all	Not at all	Not at all	Not at all	Not at all	<6hours	None	None	None	Satisfied	Not at all	Not at all	Not at all	Mildly agree	Strongly agree	Strongly agree	Strongly agree	Very strongly agree	Mildly agree	Mildly agree
female	52	Yes	elementary	Be married	Yes	47	Yes	Green tea	6-7 times/week	25	30000-80000	Live with family or friends	Farmer or tea grower	Never	Never	No	No	No	No	No	No	No	No	*	No	Not at all	Not at all	Not at all	Several Days	Several Days	Not at all	Not at all	Not at all	Not at all	7-9hours	None	None	None	Satisfied	Not at all	Not at all	Not at all	Mildly agree	Mildly agree	Mildly agree	Strongly agree	Strongly agree	Mildly agree	Mildly agree
female	61	Yes	elementary	Be married	Yes	57	Yes	Green tea	6-7 times/week	30	30000-80000	Live with family or friends	Farmer or tea grower	Never	Never	No	No	No	No	No	No	No	No	*	No	Not at all	Not at all	Not at all	Several Days	Not at all	Not at all	Several Days	Not at all	Not at all	>9hours	None	None	None	Satisfied	Not at all	Not at all	Not at all	Mildly agree	Very strongly agree	Very strongly agree	Strongly agree	Very strongly agree	Strongly agree	Very strongly agree
female	59	No	elementary	Be married	Yes	51	Yes	Green tea	6-7 times/week	55	10000-29999	Live with family or friends	Farmer or tea grower	Never	Yes	No	No	No	No	No	No	No	No	*	No	Not at all	Not at all	Not at all	Several Days	Several Days	Not at all	Not at all	Not at all	Not at all	7-9hours	None	None	None	Satisfied	Not at all	Not at all	Not at all	Mildly agree	Mildly agree	Strongly agree	Mildly agree	Strongly agree	Mildly agree	Mildly agree
female	65	No	elementary	Be married	Yes	46	Yes	Green tea	6-7 times/week	50	10000-29999	Live with family or friends	Have retired	At least once a week	Never	No	No	No	No	No	No	No	No	*	No	Not at all	Not at all	Not at all	Several Days	Not at all	Not at all	Not at all	Not at all	Not at all	7-9hours	None	None	None	Satisfied	Not at all	Not at all	Not at all	Mildly agree	Strongly agree	Mildly agree	Very strongly agree	Mildly agree	Strongly agree	Mildly agree
female	69	No	junior high and above	Be married	Yes	52	Never	#	#	#	<10000	Live with family or friends	Have retired	Never	Never	Yes	No	No	No	No	No	No	No	*	No	Not at all	Not at all	Not at all	Not at all	Not at all	Not at all	Not at all	Not at all	Not at all	<6hours	None	None	None	Satisfied	Not at all	Not at all	Not at all	Mildly agree	Strongly agree	Very strongly agree	Very strongly agree	Strongly agree	Very strongly agree	Mildly agree
female	59	No	elementary	Be married	Yes	51	Never	#	#	#	10000-29999	Live with family or friends	housewife	Never	Never	No	No	No	No	No	No	No	Yes	Sciatica	No	Several Days	Several Days	Several Days	Not at all	Several Days	Not at all	Not at all	Not at all	Not at all	<6hours	None	None	Mild	Satisfied	Not at all	Not at all	Not at all	Mildly agree	Strongly agree	Mildly agree	Strongly agree	Mildly agree	Mildly agree	Mildly agree
female	60	No	junior high and above	Be married	Yes	53	Yes	Green tea	6-7 times/week	25	30000-80000	Live with family or friends	Have retired	Never	Never	Yes	No	No	No	No	No	No	Yes	Lumbar disc herniation	No	Not at all	Not at all	Not at all	Not at all	Several Days	Not at all	Not at all	Not at all	Not at all	7-9hours	None	None	None	Satisfied	Not at all	Not at all	Not at all	Mildly agree	Very strongly agree	Very strongly agree	Very strongly agree	Strongly agree	Very strongly agree	Strongly agree
female	67	No	junior high and above	Be married	Yes	41	Yes	Green tea	6-7 times/week	48	30000-80000	Live with family or friends	Have retired	Never	Never	No	No	No	No	No	No	No	Yes	hyperlipemia	No	Not at all	Not at all	Not at all	Several Days	Not at all	Not at all	Not at all	Not at all	Not at all	6-7hours	None	None	None	Satisfied	Not at all	Not at all	Not at all	Mildly agree	Strongly agree	Mildly agree	Strongly agree	Mildly agree	Mildly agree	Mildly agree
female	54	No	junior high and above	Be married	Yes	45	Yes	Green tea	6-7 times/week	30	<10000	Live with family or friends	Farmer or tea grower	Never	Never	No	No	No	No	No	No	No	No	*	No	Not at all	Not at all	Several Days	Not at all	Several Days	Not at all	Not at all	Not at all	Not at all	<6hours	Mild	Mild	Mild	Moderately Satisfied	Not at all	Not at all	Not at all	Mildly agree	Mildly agree	Very strongly agree	Mildly agree	Mildly agree	Strongly agree	Mildly agree
female	68	No	elementary	Be married	Yes	50	Yes	Green tea	6-7 times/week	50	<10000	Live with family or friends	Farmer or tea grower	Never	Never	No	No	No	No	No	No	No	No	*	No	Not at all	Not at all	Not at all	Several Days	Several Days	Not at all	Not at all	Not at all	Not at all	<6hours	Mild	Mild	Mild	Moderately Satisfied	Not at all	Not at all	Not at all	Mildly agree	Strongly agree	Very strongly agree	Very strongly agree	Mildly agree	Very strongly agree	Strongly agree
female	60	No	junior high and above	Be married	Yes	51	Yes	Green tea	6-7 times/week	30	10000-29999	Live with family or friends	Farmer or tea grower	Never	Never	No	No	No	No	No	No	No	No	*	No	Not at all	Not at all	Several Days	Several Days	Not at all	Not at all	Not at all	Not at all	Not at all	<6hours	Mild	Mild	Mild	Moderately Satisfied	Not at all	Not at all	Not at all	Mildly agree	Mildly agree	Strongly agree	Mildly agree	Strongly agree	Mildly agree	Strongly agree
female	69	No	Illiterate	Be married	Yes	49	Yes	Green tea	6-7 times/week	40	<10000	Live with family or friends	Have retired	Never	Never	Yes	No	No	No	No	No	No	No	*	No	Not at all	Not at all	Several Days	Several Days	Not at all	Not at all	Several Days	Not at all	Not at all	6-7hours	Mild	Mild	Mild	Moderately Satisfied	Not at all	Not at all	Not at all	Mildly agree	Mildly agree	Very strongly agree	Very strongly agree	Strongly agree	Mildly agree	Mildly agree
female	69	Yes	elementary	Be married	Yes	55	Never	#	#	#	<10000	Live with family or friends	Farmer or tea grower	Never	Never	No	No	No	No	No	No	No	No	*	No	Not at all	Not at all	Not at all	Not at all	Not at all	Not at all	Not at all	Not at all	Not at all	<6hours	moderate	moderate	None	Moderately Satisfied	Not at all	Not at all	Not at all	Mildly agree	Mildly agree	Very strongly agree	Mildly agree	Mildly agree	Very strongly agree	Strongly agree
female	55	No	elementary	Be married	Yes	48	Never	#	#	#	10000-29999	Live with family or friends	Farmer or tea grower	Never	Never	No	No	No	No	No	No	No	No	*	No	Not at all	Not at all	Not at all	Several Days	Not at all	Not at all	Not at all	Not at all	Not at all	6-7hours	None	None	None	Moderately Satisfied	Not at all	Not at all	Not at all	Mildly agree	Strongly agree	Strongly agree	Very strongly agree	Mildly agree	Strongly agree	Very strongly agree
female	57	No	elementary	Be married	Yes	51	Never	#	#	#	10000-29999	Live with family or friends	Farmer or tea grower	Never	Never	No	No	No	No	No	No	No	No	*	No	Not at all	Not at all	Not at all	Not at all	Not at all	Not at all	Not at all	Not at all	Not at all	7-9hours	None	None	Mild	Moderately Satisfied	Not at all	Not at all	Not at all	Mildly agree	Strongly agree	Strongly agree	Very strongly agree	Neutral	Mildly agree	Mildly agree
female	55	No	elementary	Be married	Yes	48	Yes	Green tea	6-7 times/week	30	10000-29999	Live with family or friends	Farmer or tea grower	Never	Never	No	No	No	No	No	No	No	No	*	No	Not at all	Not at all	Several Days	Several Days	Not at all	Not at all	Not at all	Not at all	Not at all	7-9hours	None	None	None	Moderately Satisfied	Not at all	Not at all	Not at all	Mildly agree	Strongly agree	Very strongly agree	Strongly agree	Strongly agree	Very strongly agree	Very strongly agree
female	69	No	elementary	Be married	Yes	50	Yes	Green tea	6-7 times/week	30	<10000	Live with family or friends	Farmer or tea grower	Never	Never	No	No	No	No	No	No	No	Yes	appendicitis	No	Not at all	Not at all	Several Days	Not at all	Several Days	Not at all	Not at all	Not at all	Not at all	<6hours	severe	severe	severe	Very Dissatisfied	Somewhat	Somewhat	Somewhat	Mildly agree	Neutral	Mildly agree	Mildly agree	Mildly agree	Mildly agree	Neutral
female	51	No	Illiterate	Be married	Yes	47	Never	#	#	#	10000-29999	Live with family or friends	housewife	Never	Never	No	No	No	No	No	No	No	No	*	No	Several Days	Several Days	Several Days	Several Days	Not at all	Several Days	Several Days	Several Days	Not at all	<6hours	Mild	Mild	Mild	Dissatisfied	A Little	A Little	A Little	Neutral	Strongly disagree	Neutral	Neutral	Mildly disagree	Neutral	Mildly disagree
female	50	No	junior high and above	Be married	Yes	45	Yes	Green tea	6-7 times/week	20	30000-80000	Live with family or friends	Farmer or tea grower	Never	Never	No	No	No	No	No	No	No	No	*	No	Not at all	Not at all	Not at all	Several Days	Not at all	Not at all	Several Days	Not at all	Not at all	6-7hours	Mild	Mild	None	Satisfied	A Little	A Little	A Little	Neutral	Strongly disagree	Mildly agree	Mildly agree	Neutral	Neutral	Neutral
female	62	No	junior high and above	Be married	Yes	53	Yes	Green tea	6-7 times/week	30	10000-29999	Live alone	Farmer or tea grower	Never	Never	Yes	No	No	No	No	No	No	No	*	No	Several Days	Several Days	Several Days	Not at all	Several Days	Several Days	Several Days	Several Days	Not at all	<6hours	moderate	Mild	Mild	Satisfied	A Little	A Little	A Little	Neutral	Strongly disagree	Neutral	Neutral	Mildly disagree	Strongly disagree	Strongly disagree
female	53	No	elementary	Be married	Yes	49	Yes	Green tea	6-7 times/week	30	<10000	Live with family or friends	Farmer or tea grower	Never	Never	No	No	No	No	No	No	No	No	*	No	More than half the days	Several Days	More than half the days	More than half the days	Several Days	Several Days	More than half the days	Several Days	Not at all	6-7hours	moderate	moderate	Mild	Satisfied	A Little	A Little	A Little	Neutral	Mildly disagree	Neutral	Neutral	Mildly disagree	Mildly agree	Neutral
female	67	No	elementary	Be married	Yes	50	Never	#	#	#	<10000	Live with family or friends	Farmer or tea grower	At least once a week	Never	No	No	No	No	No	No	No	Yes	Chronic gastritis	No	Several Days	More than half the days	Nearly every day	Not at all	Not at all	Not at all	Several Days	Not at all	Not at all	7-9hours	None	None	moderate	Satisfied	A Little	A Little	A Little	Neutral	Mildly disagree	Mildly disagree	Mildly disagree	Mildly disagree	Neutral	Mildly disagree
female	69	No	Illiterate	Be married	Yes	53	Never	#	#	#	10000-29999	Live with family or friends	Farmer or tea grower	Never	Never	No	No	No	No	No	No	No	No	*	No	Several Days	Several Days	Several Days	Several Days	Several Days	Not at all	Not at all	Not at all	Not at all	<6hours	Mild	Mild	Mild	Dissatisfied	Somewhat	A Little	A Little	Neutral	Neutral	Neutral	Mildly agree	Neutral	Mildly disagree	Neutral
female	55	No	elementary	Be married	Yes	50	Never	#	#	#	30000-80000	Live with family or friends	Farmer or tea grower	Never	Never	Yes	No	No	No	No	No	No	Yes	Chronic gastritis	No	Several Days	More than half the days	Several Days	More than half the days	Several Days	Several Days	Not at all	Several Days	Not at all	<6hours	Mild	Mild	Mild	Dissatisfied	Somewhat	A Little	A Little	Neutral	Neutral	Neutral	Mildly agree	Neutral	Mildly agree	Neutral
female	64	No	elementary	Be married	Yes	53	Yes	Green tea	6-7 times/week	25	10000-29999	Live with family or friends	Have retired	Never	Never	No	No	No	No	No	No	No	No	*	No	Not at all	Not at all	More than half the days	Several Days	Not at all	Not at all	Not at all	Several Days	Not at all	<6hours	moderate	moderate	Mild	Dissatisfied	Somewhat	A Little	A Little	Neutral	Neutral	Mildly disagree	Neutral	Neutral	Neutral	Mildly disagree
female	71	No	Illiterate	Be married	Yes	50	Never	#	#	#	<10000	Live with family or friends	housewife	Never	Never	Yes	No	No	No	No	No	No	No	*	No	Nearly every day	Several Days	Nearly every day	Several Days	Not at all	Several Days	Several Days	Several Days	Not at all	<6hours	Mild	Mild	Mild	Moderately Satisfied	Somewhat	A Little	A Little	Neutral	Neutral	Neutral	Neutral	Mildly disagree	Mildly disagree	Neutral
female	57	No	junior high and above	Be married	Yes	45	Never	#	#	#	10000-29999	Live alone	Farmer or tea grower	Never	Never	Yes	No	No	No	No	No	No	No	*	No	Not at all	Not at all	Several Days	Not at all	Not at all	Not at all	Not at all	Not at all	Not at all	6-7hours	moderate	Mild	Mild	Moderately Satisfied	Somewhat	A Little	A Little	Neutral	Neutral	Mildly disagree	Mildly disagree	Mildly disagree	Neutral	Mildly disagree
female	60	No	elementary	Be married	Yes	52	Yes	Green tea	6-7 times/week	20	10000-29999	Live with family or friends	Farmer or tea grower	Never	Never	Yes	No	No	No	No	No	No	No	*	No	Not at all	Not at all	Not at all	Not at all	Several Days	Not at all	Not at all	Several Days	Not at all	<6hours	moderate	moderate	Mild	Moderately Satisfied	Somewhat	A Little	A Little	Neutral	Neutral	Strongly agree	Mildly agree	Mildly agree	Strongly agree	Very strongly agree
female	69	No	junior high and above	Be married	Yes	50	Yes	Green tea	6-7 times/week	30	10000-29999	Live with family or friends	Have retired	Never	Never	Yes	No	No	No	No	No	No	No	*	No	Not at all	Several Days	Not at all	Not at all	Not at all	Not at all	Not at all	Not at all	Not at all	<6hours	Mild	Mild	Mild	Dissatisfied	A Little	Not at all	A Little	Neutral	Mildly agree	Very strongly agree	Mildly agree	Mildly agree	Strongly agree	Mildly agree
female	52	No	junior high and above	Be married	Yes	43	Yes	Green tea	6-7 times/week	30	<10000	Live with family or friends	Farmer or tea grower	Never	Never	No	No	No	No	No	No	No	No	*	No	Several Days	More than half the days	Several Days	More than half the days	More than half the days	More than half the days	Several Days	Several Days	Not at all	7-9hours	None	None	Mild	Satisfied	Not at all	Not at all	A Little	Neutral	Mildly disagree	Mildly disagree	Neutral	Neutral	Mildly disagree	Strongly disagree
female	59	No	Illiterate	Be married	Yes	50	Never	#	#	#	<10000	Live with family or friends	Farmer or tea grower	Never	Never	No	No	No	No	No	No	No	No	*	No	Several Days	Not at all	Several Days	Several Days	Not at all	Several Days	Not at all	Not at all	Not at all	<6hours	moderate	moderate	Mild	Moderately Satisfied	Somewhat	Somewhat	A Little	Neutral	Strongly disagree	Strongly disagree	Mildly disagree	Mildly disagree	Strongly disagree	Neutral
female	50	No	elementary	Be married	Yes	47	Never	#	#	#	10000-29999	Live with family or friends	Have retired	Never	Never	No	No	No	No	No	No	No	No	*	No	Several Days	Several Days	Several Days	Several Days	Several Days	Several Days	More than half the days	Several Days	Not at all	6-7hours	None	None	None	Satisfied	A Little	A Little	Not at all	Neutral	Neutral	Mildly agree	Mildly agree	Neutral	Neutral	Neutral
female	64	No	junior high and above	Be married	Yes	53	Yes	Green tea	6-7 times/week	28	10000-29999	Live with family or friends	Farmer or tea grower	At least once a month	Never	No	No	No	No	No	No	No	No	*	No	Not at all	Not at all	Not at all	Several Days	Not at all	Not at all	Not at all	Not at all	Not at all	6-7hours	None	Mild	Mild	Satisfied	Not at all	A Little	Not at all	Neutral	Strongly disagree	Mildly agree	Neutral	Neutral	Mildly agree	Mildly agree
female	55	No	Illiterate	Be married	Yes	49	Yes	Green tea	6-7 times/week	35	<10000	Live with family or friends	Farmer or tea grower	Never	Never	No	No	No	No	No	No	No	No	*	No	Not at all	Not at all	Not at all	Several Days	Not at all	Not at all	Several Days	Not at all	Not at all	<6hours	Mild	None	None	Very Satisfied	A Little	Not at all	Not at all	Neutral	Mildly disagree	Neutral	Mildly disagree	Strongly disagree	Mildly agree	Mildly agree
female	56	No	Illiterate	Be married	Yes	42	Yes	Green tea	6-7 times/week	20	<10000	Live with family or friends	Farmer or tea grower	Never	Never	No	No	No	No	No	No	No	No	*	No	Not at all	Not at all	Several Days	Not at all	Not at all	Not at all	Several Days	Not at all	Not at all	6-7hours	None	Mild	Mild	Satisfied	A Little	Not at all	Not at all	Neutral	Neutral	Strongly agree	Mildly agree	Mildly agree	Strongly agree	Very strongly agree
female	54	No	elementary	Be married	Yes	50	Never	#	#	#	<10000	Live with family or friends	housewife	Never	Never	Yes	No	No	No	No	No	No	No	*	No	Not at all	Not at all	Not at all	Not at all	Several Days	Not at all	Not at all	Not at all	Not at all	6-7hours	Mild	Mild	Mild	Moderately Satisfied	A Little	Not at all	Not at all	Neutral	Neutral	Mildly agree	Mildly agree	Strongly disagree	Neutral	Mildly agree
female	74	No	elementary	Be married	Yes	50	Never	#	#	#	10000-29999	Live with family or friends	Farmer or tea grower	Never	Never	Yes	No	No	No	No	No	No	No	*	No	Not at all	Not at all	Not at all	Several Days	Not at all	Not at all	Several Days	Not at all	Not at all	6-7hours	Mild	None	Mild	Moderately Satisfied	A Little	Not at all	Not at all	Neutral	Neutral	Mildly agree	Neutral	Mildly disagree	Neutral	Neutral
female	69	Yes	elementary	Be married	Yes	48	Yes	Green tea	6-7 times/week	30	30000-80000	Live alone	housewife	Never	Never	No	No	No	No	No	No	No	No	*	No	Several Days	More than half the days	Several Days	Not at all	Several Days	Not at all	Not at all	Several Days	Not at all	<6hours	Mild	Mild	Mild	Dissatisfied	Not at all	Not at all	Not at all	Neutral	Strongly disagree	Neutral	Neutral	Strongly disagree	Mildly agree	Mildly agree
female	70	No	elementary	Be married	Yes	52	Never	#	#	#	10000-29999	Live with family or friends	Farmer or tea grower	Never	Never	No	No	No	No	No	No	No	No	*	No	Not at all	Not at all	Several Days	Not at all	Several Days	Not at all	Several Days	Not at all	Not at all	<6hours	Mild	Mild	Mild	Dissatisfied	Not at all	Not at all	Not at all	Neutral	Mildly disagree	Mildly agree	Neutral	Mildly disagree	Mildly agree	Mildly agree
female	51	No	elementary	Be married	Yes	45	Never	#	#	#	<10000	Live with family or friends	Have retired	At least once a month	Never	No	No	No	No	No	No	No	No	*	No	Not at all	More than half the days	Several Days	Not at all	Not at all	Not at all	Not at all	Not at all	Not at all	7-9hours	Mild	None	Mild	Dissatisfied	Not at all	Not at all	Not at all	Neutral	Neutral	Mildly disagree	Mildly disagree	Mildly disagree	Neutral	Mildly disagree
female	65	No	junior high and above	Be married	Yes	50	Never	#	#	#	<10000	Live with family or friends	housewife	Never	Never	No	No	No	No	No	No	No	No	*	No	Not at all	Several Days	More than half the days	More than half the days	Several Days	Several Days	Several Days	Several Days	Not at all	>9hours	None	None	None	Very Satisfied	Not at all	Not at all	Not at all	Neutral	Neutral	Mildly agree	Neutral	Neutral	Mildly agree	Mildly agree
female	69	No	junior high and above	Be married	Yes	48	Yes	Green tea	6-7 times/week	40	<10000	Live with family or friends	Farmer or tea grower	Never	Never	Yes	No	No	No	No	No	No	No	*	No	Not at all	Not at all	Several Days	Several Days	Several Days	Not at all	Several Days	Not at all	Not at all	>9hours	None	None	None	Very Satisfied	Not at all	Not at all	Not at all	Neutral	Neutral	Very strongly agree	Strongly agree	Mildly agree	Very strongly agree	Very strongly agree
female	62	No	Illiterate	Be married	Yes	51	Yes	Green tea	6-7 times/week	40	<10000	Live with family or friends	Farmer or tea grower	Never	Never	No	No	No	No	No	No	No	No	*	No	Not at all	Not at all	Several Days	Several Days	Not at all	Not at all	Several Days	Not at all	Not at all	6-7hours	None	None	None	Very Satisfied	Not at all	Not at all	Not at all	Neutral	Neutral	Mildly disagree	Mildly disagree	Neutral	Mildly disagree	Mildly disagree
female	71	No	Illiterate	Be married	Yes	42	Yes	Green tea	6-7 times/week	45	<10000	Live with family or friends	Farmer or tea grower	Never	Never	No	No	No	No	No	No	No	No	*	No	Not at all	Not at all	Not at all	Not at all	Not at all	Not at all	Several Days	Not at all	Not at all	7-9hours	None	None	None	Very Satisfied	Not at all	Not at all	Not at all	Neutral	Mildly disagree	Mildly disagree	Neutral	Neutral	Neutral	Neutral
female	67	No	junior high and above	Be married	Yes	53	Never	#	#	#	<10000	Live with family or friends	Have retired	Never	Never	Yes	No	No	No	No	No	No	No	*	No	Not at all	Not at all	Not at all	Several Days	Not at all	Not at all	Not at all	Not at all	Not at all	7-9hours	None	None	None	Very Satisfied	Not at all	Not at all	Not at all	Neutral	Neutral	Neutral	Mildly disagree	Neutral	Neutral	Mildly disagree
female	69	No	elementary	Be married	Yes	52	Never	#	#	#	<10000	Live with family or friends	Farmer or tea grower	Never	Never	No	No	No	No	No	No	No	Yes	Chronic gastritis	No	Several Days	Not at all	More than half the days	Several Days	Not at all	Several Days	Not at all	Not at all	Not at all	6-7hours	None	None	Mild	Very Satisfied	Not at all	Not at all	Not at all	Neutral	Mildly disagree	Mildly agree	Neutral	Mildly disagree	Neutral	Mildly agree
female	67	No	junior high and above	Be married	Yes	52	Yes	Green tea	6-7 times/week	30	<10000	Live with family or friends	Farmer or tea grower	Never	Never	No	No	No	No	No	No	No	No	*	No	Not at all	Not at all	Several Days	Not at all	Not at all	Not at all	Not at all	Not at all	Not at all	<6hours	Mild	None	Mild	Satisfied	Not at all	Not at all	Not at all	Neutral	Mildly disagree	Neutral	Neutral	Mildly disagree	Mildly agree	Mildly disagree
female	54	No	junior high and above	Be married	Yes	48	Yes	Green tea	6-7 times/week	35	10000-29999	Live with family or friends	housewife	Never	Never	No	No	No	No	No	No	No	Yes	Chronic gastritis	No	Several Days	Not at all	Nearly every day	Several Days	Several Days	Not at all	Not at all	Not at all	Not at all	7-9hours	Mild	None	Mild	Satisfied	Not at all	Not at all	Not at all	Neutral	Neutral	Neutral	Neutral	Mildly disagree	Neutral	Neutral
female	71	No	elementary	Be married	Yes	52	Yes	Green tea	6-7 times/week	20	<10000	Live alone	housewife	Never	Never	Yes	No	No	No	No	No	No	No	*	No	Not at all	Not at all	Several Days	Not at all	Several Days	Not at all	Not at all	Not at all	Not at all	7-9hours	None	None	None	Satisfied	Not at all	Not at all	Not at all	Neutral	Mildly disagree	Neutral	Mildly agree	Strongly disagree	Neutral	Mildly disagree
female	53	No	junior high and above	Be married	Yes	48	Yes	Green tea	6-7 times/week	30	<10000	Live with family or friends	housewife	Never	Never	No	No	No	No	No	No	No	No	*	No	Not at all	Not at all	Not at all	Several Days	Not at all	Not at all	Not at all	Not at all	Not at all	7-9hours	None	None	None	Satisfied	Not at all	Not at all	Not at all	Neutral	Neutral	Neutral	Mildly disagree	Mildly disagree	Mildly disagree	Neutral
female	62	No	elementary	Be married	Yes	55	Yes	Green tea	6-7 times/week	25	10000-29999	Live with family or friends	housewife	Never	Never	Yes	No	No	No	No	No	No	No	*	No	Not at all	Not at all	Several Days	Several Days	Not at all	Not at all	Not at all	Not at all	Not at all	7-9hours	None	None	None	Satisfied	Not at all	Not at all	Not at all	Neutral	Neutral	Neutral	Mildly agree	Mildly agree	Mildly agree	Mildly agree
female	70	No	Illiterate	Be married	Yes	40	Yes	Green tea	6-7 times/week	25	<10000	Live alone	Farmer or tea grower	Never	Never	No	No	No	No	No	No	No	No	*	No	Several Days	Several Days	Several Days	Several Days	Not at all	Not at all	Not at all	Not at all	Not at all	<6hours	None	None	None	Satisfied	Not at all	Not at all	Not at all	Neutral	Mildly agree	Neutral	Neutral	Neutral	Neutral	Mildly agree
female	66	No	junior high and above	Be married	Yes	47	Yes	Green tea	6-7 times/week	30	<10000	Live with family or friends	Farmer or tea grower	Never	Never	No	No	No	No	No	No	No	No	*	No	More than half the days	More than half the days	More than half the days	Several Days	Nearly every day	Several Days	Nearly every day	Several Days	Not at all	7-9hours	None	None	None	Satisfied	Not at all	Not at all	Not at all	Neutral	Mildly disagree	Neutral	Neutral	Mildly disagree	Mildly disagree	Neutral
female	56	No	junior high and above	Be married	Yes	50	Never	#	#	#	10000-29999	Live with family or friends	Farmer or tea grower	Never	Never	No	No	No	No	No	No	No	No	*	No	Not at all	Not at all	Not at all	Not at all	Not at all	Not at all	Not at all	Not at all	Not at all	7-9hours	None	None	None	Satisfied	Not at all	Not at all	Not at all	Neutral	Mildly disagree	Neutral	Neutral	Mildly disagree	Mildly disagree	Mildly disagree
female	52	No	junior high and above	Be married	Yes	47	Yes	Green tea	6-7 times/week	25	10000-29999	Live with family or friends	Farmer or tea grower	Never	Never	No	No	No	No	No	No	No	No	*	No	Not at all	Several Days	Several Days	Several Days	Not at all	Not at all	Not at all	Not at all	Not at all	6-7hours	None	None	None	Satisfied	Not at all	Not at all	Not at all	Neutral	Mildly agree	Mildly agree	Mildly agree	Mildly agree	Strongly agree	Very strongly agree
female	58	No	junior high and above	Be married	Yes	54	Never	#	#	#	30000-80000	Live with family or friends	Farmer or tea grower	Never	Never	No	No	No	No	No	No	No	No	*	No	Not at all	Not at all	Not at all	Several Days	Not at all	Not at all	Several Days	Not at all	Not at all	7-9hours	None	Mild	moderate	Satisfied	Not at all	Not at all	Not at all	Neutral	Mildly disagree	Neutral	Neutral	Mildly disagree	Neutral	Mildly disagree
female	53	No	elementary	Be married	Yes	49	Yes	Green tea	6-7 times/week	20	<10000	Live with family or friends	Farmer or tea grower	Never	Yes	Yes	No	No	No	No	No	No	No	*	No	Not at all	Not at all	Not at all	Not at all	Several Days	Not at all	Not at all	Not at all	Not at all	7-9hours	None	None	None	Satisfied	Not at all	Not at all	Not at all	Neutral	Mildly disagree	Neutral	Mildly disagree	Neutral	Neutral	Neutral
female	61	No	junior high and above	Be married	Yes	55	Yes	Green tea	6-7 times/week	30	<10000	Live with family or friends	housewife	Never	Never	No	No	No	No	No	No	No	No	*	No	Not at all	Several Days	Several Days	Not at all	Not at all	Not at all	Not at all	Not at all	Not at all	<6hours	Mild	Mild	Mild	Moderately Satisfied	Not at all	Not at all	Not at all	Neutral	Neutral	Mildly disagree	Neutral	Mildly disagree	Neutral	Mildly agree
female	68	No	junior high and above	Be married	Yes	50	Yes	Green tea	6-7 times/week	25	<10000	Live with family or friends	Farmer or tea grower	Never	Never	Yes	No	No	No	No	No	No	No	*	No	Not at all	Not at all	Several Days	Several Days	Not at all	Not at all	Not at all	Not at all	Not at all	7-9hours	Mild	None	None	Moderately Satisfied	Not at all	Not at all	Not at all	Neutral	Neutral	Neutral	Neutral	Mildly disagree	Neutral	Neutral
female	71	No	Illiterate	Be bereaved of one's spouse	Yes	50	Never	#	#	#	10000-29999	Live with family or friends	Farmer or tea grower	Never	Never	Yes	No	No	No	No	No	No	No	*	No	Several Days	More than half the days	More than half the days	Several Days	More than half the days	Several Days	Nearly every day	More than half the days	Several Days	7-9hours	Mild	None	None	Moderately Satisfied	Not at all	Not at all	Not at all	Neutral	Mildly disagree	Mildly disagree	Neutral	Neutral	Neutral	Mildly disagree
female	64	No	elementary	Be married	Yes	50	Never	#	#	#	10000-29999	Live with family or friends	Farmer or tea grower	Never	Never	No	No	No	No	No	No	No	No	*	No	Not at all	Not at all	Not at all	Several Days	Several Days	Not at all	Several Days	Not at all	Not at all	6-7hours	Mild	Mild	None	Moderately Satisfied	Not at all	Not at all	Not at all	Neutral	Mildly disagree	Mildly disagree	Mildly disagree	Mildly disagree	Neutral	Neutral
female	68	No	elementary	Be married	Yes	40	Yes	Green tea	6-7 times/week	30	10000-29999	Live with family or friends	Farmer or tea grower	Never	Never	Yes	No	No	No	No	No	No	No	*	No	Not at all	Not at all	More than half the days	Not at all	More than half the days	Not at all	Not at all	Not at all	Not at all	<6hours	moderate	moderate	None	Moderately Satisfied	Not at all	Not at all	Not at all	Neutral	Mildly agree	Very strongly agree	Very strongly agree	Neutral	Very strongly agree	Strongly agree
female	53	No	Illiterate	Be married	Yes	48	Never	#	#	#	<10000	Live with family or friends	Farmer or tea grower	Never	Never	No	No	No	No	No	No	No	No	*	No	Not at all	Not at all	Nearly every day	More than half the days	More than half the days	Not at all	Not at all	Not at all	Not at all	<6hours	Mild	Mild	Mild	Dissatisfied	Somewhat	Somewhat	Somewhat	Neutral	Neutral	Mildly agree	Mildly agree	Neutral	Mildly disagree	Mildly disagree
female	55	No	elementary	Be married	Yes	49	Never	#	#	#	30000-80000	Live with family or friends	Farmer or tea grower	Never	Never	No	No	No	No	No	No	No	No	*	No	Not at all	Not at all	More than half the days	More than half the days	Not at all	Not at all	Not at all	Not at all	Not at all	7-9hours	Mild	Mild	Mild	Dissatisfied	Somewhat	Somewhat	Somewhat	Neutral	Mildly disagree	Mildly agree	Neutral	Neutral	Mildly disagree	Strongly disagree
female	74	No	Illiterate	Be married	Yes	53	Never	#	#	#	<10000	Live with family or friends	Farmer or tea grower	Never	Yes	No	No	No	No	No	No	No	No	*	No	Several Days	Several Days	Nearly every day	Several Days	Not at all	Not at all	Not at all	Not at all	Not at all	<6hours	severe	severe	severe	Very Dissatisfied	Somewhat	Somewhat	Somewhat	Neutral	Neutral	Neutral	Neutral	Mildly agree	Mildly agree	Mildly agree
female	67	No	elementary	Be married	Yes	49	Never	#	#	#	10000-29999	Live with family or friends	housewife	Never	Never	Yes	No	No	No	No	No	No	No	*	No	Not at all	Not at all	More than half the days	Not at all	Not at all	Not at all	Not at all	Not at all	Not at all	<6hours	Mild	Mild	Mild	Moderately Satisfied	Somewhat	Somewhat	Somewhat	Neutral	Mildly disagree	Mildly agree	Mildly agree	Mildly disagree	Mildly disagree	Mildly disagree
female	69	No	Illiterate	Be married	Yes	50	Yes	Green tea	6-7 times/week	30	10000-29999	Live with family or friends	Farmer or tea grower	Never	Never	Yes	No	No	No	No	No	No	No	*	No	Several Days	Several Days	More than half the days	Several Days	Not at all	Not at all	Not at all	Not at all	Not at all	<6hours	Mild	Mild	Mild	Moderately Satisfied	Somewhat	Somewhat	Somewhat	Neutral	Mildly disagree	Mildly agree	Mildly agree	Neutral	Mildly disagree	Mildly disagree
[truncated: 19 more columns]
